# Supplementary material for: Discovering molecules and plants with potential activity against gastric cancer: an in silico ensemble-based modeling analysis
Source: Front Bioinform. 2025 Sep 30;5:1642039. doi: 10.3389/fbinf.2025.1642039 (PMC12518311; doi:10.3389/fbinf.2025.1642039)
Supplement: Supplementary file 1 [file Table2.xlsx]

## Sheet: Plants Sources Probs
INCHI	SMILES	SUPERCLASS	CLASS	GLYCO	PROB1	PROB2
CKLKRRFSZZUFKT-UHFFFAOYSA-N	COC(=O)c1cc2cc3c(c(O)c2c(=O)o1)OC1(CC3)Cc2c(O)c3c(c(O)c2O1)C(=O)C(OC)=CC3=O	Isocoumarins	Coumarins	FALSE	0.578519	0.590883
MPXTYZZFIJTPPA-UHFFFAOYSA-N	COc1ccc(C(=O)OC2C(OC3C(O)COC(OC4CC5C6CC=C7CC(O)CCC7(C)C6CCC5(C)C4(O)C(C)C(=O)CCC(C)C)C3OC(C)=O)OCC(O)C2O)cc1	Cholestane steroids	Steroids	TRUE	0.680934	0.626098
ZNOVTXRBGFNYRX-UHFFFAOYSA-N	CN1c2c(O)nc(=N)[nH]c2NCC1CNc1ccc(C(=O)NC(CCC(=O)O)C(=O)O)cc1			FALSE	0.585172	0.570654
BSFLASOHEZNHHL-UHFFFAOYSA-N	COc1ccc(C(=O)OC2C(O)C(C)OC(OC3CC4C5CC=C6CC(O)CCC6(C)C5C(O)CC4(C)C3C(C)C(O)CCC(C)C)C2OC(C)=O)cc1	Cholestane steroids	Steroids	TRUE	0.581667	0.554463
RUXXAXGHFLRXRB-UHFFFAOYSA-N	C=C1C(C2(C)C(OC(C)=O)CC3(O)OCC(C)(O3)C2CC(=O)OC)C(OC=O)C(OC(=O)C(O)C(C)CC)C2(C)C(c3ccoc3)CC(=O)C12O	Limonoids	Triterpenoids	FALSE	0.597721	0.601754
LRLMYQFHTXHFRH-UHFFFAOYSA-N	C=C1C(C2(C)C(OC(C)=O)CC(=O)OC(C)(COC(C)=O)C2CC(=O)OC)C(OC=O)C(OC(=O)C(O)C(C)CC)C2(C)C(c3ccoc3)CC(=O)C12O	Limonoids	Triterpenoids	FALSE	0.562226	0.565665
BVEXVMARIREFTJ-UHFFFAOYSA-N	C=C1C(O)C2OC3(CCC(C=CC(C)C4CC(C)=CC5(OC(CC(C)(O)C(=O)OC)CCC5O)O4)O3)CCC2OC1C(O)CC(C)C1OC2(CCCCO2)CCC1C	Polyether ionophores	Polyethers	FALSE	0.573219	0.564295
KUFRQPKVAWMTJO-UHFFFAOYSA-N	COC1C=CC=C(C)C(O)=NC2=CC(=O)C(NCCN(C)C)=C(CC(C)CC(OC)C(O)C(C)C=C(C)C1OC(=N)O)C2=O	Ansa macrolides	Macrolides	FALSE	0.574754	0.573133
FDHFJXKRMIVNCQ-UHFFFAOYSA-N	C=CC1=C(C)C2=NC1=CC1=NC(=CC3=C(C)C4=C(O)C(C(=O)OC)C(=C5NC(=C2)C(C)C5CCC(=O)OCC=C(C)CCCC(C)CCCC(C)CCCC(C)C)C4=N3)C(CC)=C1C	Prenyl quinone meroterpenoids	Meroterpenoids	FALSE	0.562659	0.577181
JPJKITSCFHYWLR-UHFFFAOYSA-N	CCC1(O)CN2CCc3c([nH]c4ccccc34)C1C(C=C(C(=O)OC)c1cc3c(cc1OC)N(C)C1C(O)(C(=O)OC)C(OC(C)=O)C4(CC)C=CCN5CCC31C54)C2	Aspidosperma type	Tryptophan alkaloids	FALSE	0.61572	0.560523
GBABOYUKABKIAF-UHFFFAOYSA-N	CCC1=CC2CN(C1)Cc1c([nH]c3ccccc13)C(C(=O)OC)(c1cc3c(cc1OC)N(C)C1C(O)(C(=O)OC)C(OC(C)=O)C4(CC)C=CCN5CCC31C54)C2	Aspidosperma type	Tryptophan alkaloids	FALSE	0.601769	0.551309
SIGBUVLRAYETSQ-UHFFFAOYSA-N	COC(=O)C1c2c(cc(OC)c3c2CCc2cc(O)ccc2-3)OCC1c1cc(OC)c(O)c(OC)c1	Flavan-3-ols	Flavonoids	FALSE	0.568317	0.570963
KLFYPJRLOIHTCM-UHFFFAOYSA-N	CCC1=CN(C=O)CCc2c([nH]c3ccccc23)C(C(=O)OC)(c2cc3c(cc2OC)N(C)C2C(O)(C(=O)OC)C(OC(C)=O)C4(CC)C=CCN5CCC32C54)CC(=O)C1	Aspidosperma type	Tryptophan alkaloids	FALSE	0.659333	0.603571
AMVFDCTXPYHACR-UHFFFAOYSA-N	C=CC1=C(C)C2=NC1=CC1=NC(=C(CC)C1=CO)C=C1N=C3C(=C1C)C(=O)C(C(=O)OC)C3=C1NC(=C2)C(C)C1CCC(=O)OCC=C(C)CCCC(C)CCCC(C)CCCC(C)C			FALSE	0.55882	0.566699
GOHBWTWCFSTOJD-UHFFFAOYSA-N	COC(=O)CC1C(C)(C)C(=O)CC2OCC3=C4C(O)CC(c5ccoc5)C4(C)C(OC(C)=O)C(OC(C)=O)C3C21C	Limonoids	Triterpenoids	FALSE	0.563416	0.597203
OJWZDYAMNQBANG-UHFFFAOYSA-N	COC(=O)CC1C2(C)CC(=O)C1(C)C1CCC3(C)C(=C1C=CC2OC(=O)C(C)C)CC(=O)OC3c1ccoc1	Limonoids	Triterpenoids	FALSE	0.560857	0.551903
NSMUHPMZFPKNMZ-UHFFFAOYSA-M	C=Cc1c(C)c2n3c1C=C1N=C(C=c4c(C)c5c(n4[Mg]3)=C(C3=NC(=C2)C(C)C3CCC(=O)OCC=C(C)CCCC(C)CCCC(C)CCCC(C)C)C(C(=O)OC)C5=O)C(CC)=C1C=O			FALSE	0.568644	0.57421
HWPZOSPUENCAFV-UHFFFAOYSA-N	CC=C(C)C(=O)NC(c1ccccc1)C(O)C(=O)OC1CC2(O)C(OC(=O)c3ccccc3)C3C4(OC(C)=O)COC4CC(OC4OCC(O)C(O)C4O)C3(C)C(=O)C(OC(C)=O)C(=C1C)C2(C)C	Taxane diterpenoids	Diterpenoids	TRUE	0.572571	0.589858
IKXVTCBCZXAVDP-UHFFFAOYSA-N	CCC1(O)C(=O)OCc2c1cc1n(c2=O)Cc2cc3c(OC)c(OC4OC(CO)C(O)C(O)C4O)ccc3nc2-1	Pyrroloquinoline alkaloids	Tryptophan alkaloids	TRUE	0.553439	0.557188
IFGSTKBYVZGKSH-UHFFFAOYSA-N	CC(=O)OC(C)(C)C=CC(=O)C(C)(O)C1C(O)CC2(C)C3C(O)C=C4C(C=C(OC5OCC(OC6OC(CO)C(O)C6OC6OC(C)C(O)C(O)C6O)C(O)C5OC5OC(C)C(O)C(O)C5O)C(=O)C4(C)C)C3(C)C(=O)CC12C	Cucurbitane triterpenoids	Triterpenoids	TRUE	0.551228	0.565939
HJHDXULYGOVTPT-UHFFFAOYSA-N	C=C1C2=CCC(c3ccoc3)C2(C)C(OC(C)=O)C(OC(C)=O)C1C1(C)C(O)CC(=O)C(C)(C)C1CC(=O)OC	Limonoids	Triterpenoids	FALSE	0.568419	0.565534
ADDGUHVEJPNWQZ-UHFFFAOYSA-N	CC=C(C)C(=O)NC(c1ccccc1)C(O)C(=O)OC1CC2(O)C(OC(=O)c3ccccc3)C3C4(OC(C)=O)COC4CC(O)C3(C)C(=O)C(O)C(=C1C)C2(C)C	Taxane diterpenoids	Diterpenoids	FALSE	0.628408	0.605732
YAOWLIDDDUBAEI-UHFFFAOYSA-N	CC=C(C)C(=O)NC(c1ccccc1)C(O)C(=O)OC1CC2(O)C(OC(=O)c3ccccc3)C3C4(OC(C)=O)COC4CC(OC4OCC(O)C(O)C4O)C3(C)C(=O)C(O)C(=C1C)C2(C)C	Taxane diterpenoids	Diterpenoids	TRUE	0.608508	0.58621
CBCXLNKZLIRNPI-UHFFFAOYSA-N	CC=C(C)C(=O)NC(c1ccccc1)C(O)C(=O)OC1CC2(O)C(OC(=O)c3ccccc3)C3C4(OC(C)=O)COC4CC(O)C3(C)C(=O)C(=O)C(=C1C)C2(C)C	Taxane diterpenoids	Diterpenoids	FALSE	0.595815	0.604389
FLGRZASFRNMVOQ-UHFFFAOYSA-N	Cn1cc(C(=O)OC2C3C(OC(=O)c4ccccc4)C4(OC3(C)C)C(C)(O)CCC(=O)C4(C)C2OC(=O)c2ccccc2O)ccc1=O	Agarofuran sesquiterpenoids	Sesquiterpenoids	FALSE	0.576765	0.562566
GKWHCQAFBYRUIH-UHFFFAOYSA-N	COC(=O)C(OC(C)=O)C1C2(C)CC3(O)C(O)(C2OC(C)=O)C(OC(=O)C(C)C)C24OC5(C)OC(C(OC(C)=O)C67CC62C(OC(C)=O)C(=O)OC7c2ccoc2)C4(O5)C13C	Limonoids	Triterpenoids	FALSE	0.569824	0.559396
KFUFLYSBMNNJTF-UHFFFAOYSA-N	COC1=CC(C)=CC(C)C(O)C(C)CC(C)=CC=CC(OC)C(C(C)C(O)C(C)C2(O)CC(OC(=O)C=CC(=O)NC3=C(O)CCC3=O)C(C)C(C(C)C)O2)OC1=O	Bafilomycins	Macrolides	TRUE	0.629265	0.576431
RPBALHQFWPCWRG-UHFFFAOYSA-N	COC1=CC(C)=CC(C)C(O)C(C)CC(C)=CC=CC(OC)C(C(C)C(O)C(C)C(=O)CC(OC(=O)C=CC(=O)NC2=C(O)CCC2=O)C(C)C(O)C(C)C)OC1=O	Bafilomycins	Macrolides	FALSE	0.58128	0.5507
SFRPDRJJDGZBBN-UHFFFAOYSA-N	CCCCCC(=O)OC1(CC)C(=O)OCc2c1cc1n(c2=O)Cc2cc3ccccc3nc2-1	Pyrroloquinoline alkaloids	Tryptophan alkaloids	FALSE	0.564754	0.571266
VZTYCOZKQWHNRH-UHFFFAOYSA-N	COc1ccc(C(=O)OCC2=CC3C4C(C)(C)C4(OC(C)=O)CC(C)C3(O)C3C=C(C)C(=O)C3(O)C2)cc1	Tetracyclic diterpenoids	Diterpenoids	FALSE	0.598398	0.566223
NGQFJGJYHKQJFM-UHFFFAOYSA-N	CCN1CC2(COC)C(O)C(O)C(OC)C34C5CC6(O)C(OC)CC(OC(C)=O)(C5C6OC(=O)c5ccc(OC)cc5)C(C(OC)C23)C14	Terpenoid alkaloids	Pseudoalkaloids	FALSE	0.578585	0.570266
LMEGTVYLQDXSHB-UHFFFAOYSA-N	CCN1CC2(COC)C=CC(OC)C34C5CC6(O)C(OC)CC(OC(C)=O)(C5C6OC(=O)c5ccc(OC)cc5)C(C(OC)C23)C14	Terpenoid alkaloids	Pseudoalkaloids	FALSE	0.574282	0.572213
GAZDXIGXYWVWQX-UHFFFAOYSA-N	CCN1CC2(COC)CCC(OC)C34C5CC6(O)C(OC)CC(OC(C)=O)(C5C6OC(=O)c5ccc(OC)cc5)C(C(OC)C23)C14	Terpenoid alkaloids	Pseudoalkaloids	FALSE	0.56114	0.553638
SIMJMGSWMMIKTI-UHFFFAOYSA-N	CCN1CC2(COC)C=CC(OC)C34C5CC6(O)C(OC)CC(OC(=O)c7ccc(OC)cc7)(C5C6OC(=O)c5ccc(OC)cc5)C(C(OC)C23)C14	Terpenoid alkaloids	Pseudoalkaloids	FALSE	0.553374	0.560351
VGNXXIHXIBOUBQ-UHFFFAOYSA-N	COc1ccc(C(=O)OC2CC(C)=CCC3(C)C(OC(C)=O)CC(O)(C(C)C)C23)cc1	Daucane sesquiterpenoids	Sesquiterpenoids	FALSE	0.591861	0.580102
LUQKSULNNAXJGH-UHFFFAOYSA-N	COc1ccc(C(=O)OC2CC(C)(O)CC(=O)C3(C)C(OC(C)=O)CC(O)(C(C)C)C23)cc1	Daucane sesquiterpenoids	Sesquiterpenoids	FALSE	0.586931	0.581423
DLUIQNPSQORVTK-UHFFFAOYSA-N	CCN1CC2(COC)CC(O)C(OC)C34C5CC6(O)C(OC)CC(OC(C)=O)(C5C6OC(=O)c5ccc(OC)cc5)C(C(OC)C23)C14	Terpenoid alkaloids	Pseudoalkaloids	FALSE	0.57608	0.567761
XCECFGZDBQDQKX-UHFFFAOYSA-N	CCN1CC2(COC)CCC(OC)C34C5CC6(O)C(O)CC(O)(C(CC23O)C14)C5C6OC(=O)c1ccc(OC)cc1	Terpenoid alkaloids	Pseudoalkaloids	FALSE	0.574921	0.557744
SPYODEGYWFSTDZ-UHFFFAOYSA-N	COc1ccc(C(=O)OC2CCC(C)=CCC3(C)C(OC(C)=O)CC(O)(C(C)C)C23)cc1	Daucane sesquiterpenoids	Sesquiterpenoids	FALSE	0.573343	0.567835
UYZMNHRBMGHMRG-UHFFFAOYSA-N	CCOC12CC(OC)C3(O)CC(C1C3OC(=O)c1ccc(OC)cc1)C13C(OC)C=CC4(COC)CN(CC)C1C2C(OC)C43	Terpenoid alkaloids	Pseudoalkaloids	FALSE	0.571749	0.555617
GKIYZDZSEWNEIQ-UHFFFAOYSA-N	CCN1CC2(COC)CCC(OC)C34C5CC6(O)C(OC)CC(O)(C(CC23O)C14)C5C6OC(=O)c1ccc(OC)cc1	Terpenoid alkaloids	Pseudoalkaloids	FALSE	0.55171	0.552941
XVMZDZFTCKLZTF-UHFFFAOYSA-N	CCC1(O)C(=O)OCc2c1cc1n(c2=O)Cc2cc3c(OC)cccc3nc2-1	Pyrroloquinoline alkaloids	Tryptophan alkaloids	FALSE	0.57995	0.569073
BQLFDPKQNAVFJA-UHFFFAOYSA-N	CCC12CC(C(=O)OC)=C3Nc4c(cc(O)c(OC)c4OC)C34CCN(C(c3cccc5c3C36CCN7CC8OC8C(CC)(CCC3N5C)C76)C3OC31)C42	Aspidosperma type	Tryptophan alkaloids	FALSE	0.553813	0.555058
AXBZVPIBJWOFHO-UHFFFAOYSA-N	CCC12CC(C(=O)OC)=C3Nc4c(cc(O)c(OC)c4OC)C34CCN(C(c3ccc5c(c3)C36CCN7CC8OC8C(CC)(CCC3N5C)C76)C3OC31)C42	Aspidosperma type	Tryptophan alkaloids	FALSE	0.581785	0.558342
OKEKLOJNCOIPIT-UHFFFAOYSA-N	CCC(C)C(=O)NC(c1ccccc1)C(O)C(=O)OC1CC2(O)C(OC(=O)c3ccccc3)C3C4(OC(C)=O)COC4CC(O)C3(C)C(=O)C(OC(C)=O)C(=C1C)C2(C)C	Taxane diterpenoids	Diterpenoids	FALSE	0.59869	0.599234
DPHRQQLBEUIERE-UHFFFAOYSA-N	CCC1(OC(C)=O)C(=O)OCc2c1cc1n(c2=O)Cc2cc3cc(OC)ccc3nc2-1	Pyrroloquinoline alkaloids	Tryptophan alkaloids	FALSE	0.641468	0.605606
FHNISFXQFOJLCB-UHFFFAOYSA-N	CCCCCC(=O)OC1(CC)C(=O)OCc2c1cc1n(c2=O)Cc2cc3cc(OC)ccc3nc2-1	Pyrroloquinoline alkaloids	Tryptophan alkaloids	FALSE	0.620695	0.579756
LHCSKOARRBVEJM-UHFFFAOYSA-N	COc1c(C(=O)CC(=O)c2ccc3c(c2)OCO3)ccc2c1C=CC(C)(C)O2	Chalcones	Flavonoids	FALSE	0.572244	0.552526
ONEBGTTTZOMIQM-UHFFFAOYSA-N	COc1ccc2c(c1OC)C(=O)OC2=Cc1cc2c(cc1CCN(C)OC1c3cc4c(cc3C3C1N(C)OC31OC(=O)c3c1ccc(OC)c3OC)OCO4)OCO2			FALSE	0.555251	0.559461
BBCSZJPWLYVXAY-UHFFFAOYSA-N	C=C(C)C(CC=C(C)C)Cc1c(O)cc(OC)c(C(=O)C=Cc2ccc(O)cc2C)c1O	Chalcones	Flavonoids	FALSE	0.58298	0.565526
WIMZOSBNDDLQEY-UHFFFAOYSA-N	COc1c(CC=C(C)C)c(O)cc2c1C1Oc3c(ccc4c3C=CC(C)(C)O4)C1CO2	Pterocarpan	Isoflavonoids	FALSE	0.583598	0.560342
LCGCCJQUIPIHIB-UHFFFAOYSA-N	CCC(C)C(=O)OC1C2CC3(O)C1C1(CC2OC)OCOC12C(OC(C)=O)C1C4(C)CCC(OC)C13C2N(CC)C4	Terpenoid alkaloids	Pseudoalkaloids	FALSE	0.584146	0.576662
HGUIVRXWYNATPR-UHFFFAOYSA-N	COC(=O)C12Oc3c(Cl)c4c(c(O)c3C(=O)C1=C(O)CCC2O)C1C(O)=C2C(=O)c3c(O)ccc(O)c3C(=O)C2(C4)C2OC12CO	Anthraquinones and anthrones	Polycyclic aromatic polyketides	FALSE	0.602306	0.564968
LJRNZAMNULBXIB-UHFFFAOYSA-N	CC=C1CN2CCC34c5cc6c(cc5N(C)C3C2CC1C4C(=O)OC)OC1OCC2C(CC3c4c(c5cc(OC)ccc5n4C)CC2N3C)C1C6C	Corynanthe type	Tryptophan alkaloids	FALSE	0.556637	0.5513
FEQZUIYQDAAUOE-UHFFFAOYSA-N	CC=C1CN(C)C2Cc3c([nH]c4ccccc34)C(c3cc4[nH]c5c(c4cc3OC)CCN3CC4CC(CC)C3C5C4)CC1C2(CO)C(=O)OC	Iboga type	Tryptophan alkaloids	FALSE	0.603211	0.575386
VCBZKBQWCJFXPT-UHFFFAOYSA-N	CC=C1CN2CCC34C(=Nc5cc6c(cc53)C(C)C3C(OCC5C3CC3c7c(c8cc(OC)ccc8n7C)CC5N3C)O6)C2CC1C4C(=O)OC	Corynanthe type	Tryptophan alkaloids	FALSE	0.596877	0.56029
AJOVGXUNQMGDIO-UHFFFAOYSA-N	CCC1CN(C)C2Cc3c([nH]c4ccccc34)C(c3cc4[nH]c5c(c4cc3OC)CCN3CC4CC(CC)C3C5C4)CC1C2C(=O)OC	Iboga type	Tryptophan alkaloids	FALSE	0.552562	0.576131
MDFLVDTWELDDFC-UHFFFAOYSA-N	COc1c(C2(O)COc3c(CC=C(C)C)c(O)cc(O)c3C2=O)ccc2c1C=CC(C)(C)O2	Isoflavanones	Isoflavonoids	FALSE	0.56128	0.573035
RCINICONZNJXQF-UHFFFAOYSA-N	CC(=O)OC1C(=O)C2(C)C(O)CC3OCC3(OC(C)=O)C2C(OC(=O)c2ccccc2)C2(O)CC(OC(=O)C(O)C(NC(=O)c3ccccc3)c3ccccc3)C(C)=C1C2(C)C	Taxane diterpenoids	Diterpenoids	FALSE	0.599738	0.595911
PRSNJXPAQBUJBL-UHFFFAOYSA-N	CCCCCC(=O)NC(c1ccccc1)C(O)C(=O)OC1CC2(O)C(OC(=O)c3ccccc3)C3C4(OC(C)=O)COC4CC(OC4OCC(O)C(O)C4O)C3(C)C(=O)C(OC(C)=O)C(=C1C)C2(C)C	Taxane diterpenoids	Diterpenoids	TRUE	0.609547	0.578345
BEHTXUBGUDGCNQ-UHFFFAOYSA-N	CCCCCC(=O)NC(c1ccccc1)C(O)C(=O)OC1CC2(O)C(OC(=O)c3ccccc3)C3C4(OC(C)=O)COC4CC(O)C3(C)C(=O)C(OC(C)=O)C(=C1C)C2(C)C	Taxane diterpenoids	Diterpenoids	FALSE	0.601479	0.601171
LNTOLDCVMUNKRU-UHFFFAOYSA-N	CCC(C)CCC(=O)NC(c1ccccc1)C(O)C(=O)OC1CC2(O)C(OC(=O)c3ccccc3)C3C4(OC(C)=O)COC4CC(O)C3(C)C(=O)C(OC(C)=O)C(=C1C)C2(C)C	Taxane diterpenoids	Diterpenoids	FALSE	0.594214	0.6011
NANZRVGWMMGVIQ-UHFFFAOYSA-N	CC(=O)NC(c1ccccc1)C(O)C(=O)OC1CC2(O)C(OC(=O)c3ccccc3)C3C4(OC(C)=O)COC4CC(O)C3(C)C(=O)C(OC(C)=O)C(=C1C)C2(C)C	Taxane diterpenoids	Diterpenoids	FALSE	0.563165	0.59505
LEMYAXKYCOBYOJ-UHFFFAOYSA-N	CC(=O)OC1C(=O)C2(C)C(O)CC3OCC3(OC(C)=O)C2C(OC(=O)c2ccccc2)C2(O)CC(OC(=O)C(O)C(NC(=O)OC(C)(C)C)c3ccccc3)C(C)=C1C2(C)C	Taxane diterpenoids	Diterpenoids	FALSE	0.560565	0.592451
IHVCSECZNFZVKP-UHFFFAOYSA-N	CC(=O)OC1C(=O)C2(C)C(O)CC3OCC3(OC(C)=O)C2C(OC(=O)c2ccccc2)C2(O)CC(OC(=O)C(OC(C)=O)C(NC(=O)c3ccccc3)c3ccccc3)C(C)=C1C2(C)C	Taxane diterpenoids	Diterpenoids	FALSE	0.554326	0.573937
QVUZRUJONIJRDT-UHFFFAOYSA-N	CC=C1C2OC=C(C(=O)OC)C1CC(=O)OCC(c1ccc(O)c(O)c1)OCC1OC(O2)C(O)C(O)C1O	Secoiridoid monoterpenoids	Monoterpenoids	FALSE	0.564841	0.568101
ULWZYHBPNXOUKA-UHFFFAOYSA-N	COC(=O)C12Oc3c(Cl)c4c(c(O)c3C(=O)C1=C(O)CCC2O)C1C(C)=CC2(C4)C(=O)c3c(O)ccc(O)c3C(=O)C2=C1O	Anthraquinones and anthrones	Polycyclic aromatic polyketides	FALSE	0.556067	0.553055
CWICYIUDNVORTC-UHFFFAOYSA-N	COc1c(CC=C(C)C)c(O)cc2c1C1Oc3c(ccc(O)c3CC=C(C)C)C1(O)CO2	Pterocarpan	Isoflavonoids	FALSE	0.57029	0.554392
WIILRXFCYJMJTC-UHFFFAOYSA-N	COc1cc2c(cc1OC)C(=O)Cc1ccc3c(c1CNCC2)OCO3	Isoquinoline alkaloids	Tyrosine alkaloids	FALSE	0.574311	0.551573
HFXGUURXLRDKBF-UHFFFAOYSA-N	CC(=O)OC1C(=O)C2(C)C(OC3OCC(O)C(O)C3O)CC3OCC3(OC(C)=O)C2C(OC(=O)c2ccccc2)C2(O)CC(OC(=O)C(O)C(NC(=O)C(C)C(C)O)c3ccccc3)C(C)=C1C2(C)C	Taxane diterpenoids	Diterpenoids	TRUE	0.58443	0.57583
LVOTWQBNYCQNBP-UHFFFAOYSA-N	CC(=O)OC1C(=O)C2(C)C(O)CC3OCC3(OC(C)=O)C2C(OC(=O)c2ccccc2)C2(O)CC(OC(=O)C(O)C(NC(=O)C(C)C(C)O)c3ccccc3)C(C)=C1C2(C)C	Taxane diterpenoids	Diterpenoids	FALSE	0.569905	0.592134
YVJONNCAHSDDLZ-UHFFFAOYSA-N	COc1ccc(C=CC(=O)NCCc2ccc(O)cc2)cc1O	Cinnamic acid amides	Phenylpropanoids (C6-C3)	FALSE	0.577992	0.557192
ABUYVRIWKJMSGL-UHFFFAOYSA-N	COc1cc(O)cc(C2Oc3ccc(C=CC(=O)NCCc4ccc(O)cc4)cc3OC2C(=O)NCCc2ccc(O)cc2)c1	Neolignans	Lignans	FALSE	0.570409	0.566504
UMSTZRFDOWEQFS-UHFFFAOYSA-N	CCC(C)C1NC(=O)C2C(CCN2C(=O)C(NC(=O)C(Cc2ccccc2)NC)C(C)CC)Oc2ccc(OC)c(c2)C=CNC1=O	Ansa peptide alkaloids	Peptide alkaloids	FALSE	0.573667	0.552263
CWZWURFOXDKAEB-UHFFFAOYSA-N	CCCC(=O)NC(c1ccccc1)C(O)C(=O)OC1CC2(O)C(OC(=O)c3ccccc3)C3C4(OC(C)=O)COC4CC(OC4OCC(O)C(O)C4O)C3(C)C(=O)C(O)C(=C1C)C2(C)C	Taxane diterpenoids	Diterpenoids	TRUE	0.581487	0.553954
WIEAOVPVSUSLBQ-UHFFFAOYSA-N	CCCC(=O)NC(c1ccccc1)C(O)C(=O)OC1CC2(O)C(OC(=O)c3ccccc3)C3C4(OC(C)=O)COC4CC(O)C3(C)C(=O)C(O)C(=C1C)C2(C)C	Taxane diterpenoids	Diterpenoids	FALSE	0.577651	0.580946
ARQFJAOVFLFHON-UHFFFAOYSA-N	CC=C(C)C(=O)OC1CC(OC(C)=O)C2(C)COC3C4OC5CC(C6=CCN=C6O)C(C)=C5C4(C)C(CC(=O)OC)C1(C)C32	Limonoids	Triterpenoids	FALSE	0.551783	0.557197
PTPHJIXIJAEAJL-UHFFFAOYSA-N	CC(=O)OC1C(=CO)C2(C)C(O)CC3OCC3(OC(C)=O)C2C(OC(=O)c2ccccc2)C2(O)CC(C(=O)C(O)C(NOC(=O)c3ccccc3)c3ccccc3)C(C)=C1C2C	Taxane diterpenoids	Diterpenoids	FALSE	0.583774	0.591829
ZOIZSANARCWOGD-UHFFFAOYSA-N	CCC(=O)NC(c1ccccc1)C(O)C(=O)OC1CC2(O)C(OC(=O)c3ccccc3)C3C4(OC(C)=O)COC4CC(O)C3(C)C(=O)C(O)C(=C1C)C2(C)C	Taxane diterpenoids	Diterpenoids	FALSE	0.577061	0.599048
LRZMCWPHMHOWNG-UHFFFAOYSA-N	CCCCCC(=O)NC(c1ccccc1)C(O)C(=O)OC1CC2(O)C(OC(=O)c3ccccc3)C3C4(OC(C)=O)COC4CC(O)C3(C)C(=O)C(=O)C(=C1C)C2(C)C	Taxane diterpenoids	Diterpenoids	FALSE	0.572465	0.595109
ZDZOTLJHXYCWBA-UHFFFAOYSA-N	CC(=O)OC12COC1CC(O)C1(C)C(=O)C(O)C3=C(C)C(OC(=O)C(O)C(NC(=O)OC(C)(C)C)c4ccccc4)CC(O)(C(OC(=O)c4ccccc4)C21)C3(C)C	Taxane diterpenoids	Diterpenoids	FALSE	0.560565	0.588803
CJHBVBNPNXOWBA-UHFFFAOYSA-N	CC=C(C)C(=O)OC1CC(OC(C)=O)C2(C)COC3C4OC5CC(c6ccoc6)C(C)=C5C4(C)C(CC(=O)OC)C1(C)C32	Limonoids	Triterpenoids	FALSE	0.560508	0.554031
JVNVHIPXYJPRRV-UHFFFAOYSA-N	COc1ccc(CCC(CCCNC=N)NC=N)cc1OC	Polyamines	Ornithine alkaloids	FALSE	0.591767	0.563367
IUVYLSGQSDYTSW-UHFFFAOYSA-N	COC(=O)C(C)=C1C(=O)C(O)C2(C)C3=C1C14OC(=O)C5=C1CC1C(O)(COC(=O)C(C)=CCOC(=O)CCC(=O)OC5)C5CC5C1(C)C4CC3(OO)C1CC12	Cycloeudesmane sesquiterpenoids	Sesquiterpenoids	FALSE	0.573869	0.554493
JVVWSQVKHUCTND-UHFFFAOYSA-N	COc1ccc(C(=O)C2C(=O)OC(C)(CCC=C(C)CC(=O)CC(C)C)C2C)c(O)c1			FALSE	0.591183	0.565244
JEKCKWPBPSRHKB-UHFFFAOYSA-N	COC(=O)C12Oc3c(Cl)c4c(c(O)c3C(=O)C1=C(O)CCC2O)C1C(O)=C2C(=O)c3c(O)ccc(O)c3C(=O)C2(C4)C2OC12C	Anthraquinones and anthrones	Polycyclic aromatic polyketides	FALSE	0.590806	0.562184
BSFJETRYHFLUBE-UHFFFAOYSA-N	CCC(C)C(O)C(=O)OC1C(OC=O)C(C2(C)C(OC(C)=O)CC(=O)OC(C)(COC(C)=O)C2CC(=O)OC)C(COC)=C2C(O)CC(c3ccoc3)C21C	Limonoids	Triterpenoids	FALSE	0.589186	0.588386
CCRCBLGVIYQFLW-UHFFFAOYSA-N	COC(=O)C12Oc3c(c(O)c(Cl)c4c3C3C(=O)C5=C(O)c6c(O)ccc(O)c6C(=O)C5(C4)C4OC34C)C(=O)C1=C(O)CCC2O	Anthraquinones and anthrones	Polycyclic aromatic polyketides	FALSE	0.565378	0.550149
QLGBFSDOQQJBPS-UHFFFAOYSA-N	COc1cc(CC(COC(C)=O)C(COC(C)=O)Cc2cc(OC)c(OC(C)=O)c(C3=CC(C=CCOC(C)=O)=CC(OC)C3OC(C)=O)c2)ccc1OC(C)=O			FALSE	0.55598	0.564777
YXICJRVZYKVIQD-UHFFFAOYSA-N	CC=C1CN(C)C2CC3c4ccccc4CC3C(c3cc4[nH]c5c(c4cc3OC)CCN3CC4CC(CC)C3C5(C(=O)OC)C4)CC1C2C(=O)OC	Iboga type	Tryptophan alkaloids	FALSE	0.60481	0.594566
ABJYICNGIWOJHA-UHFFFAOYSA-N	CCC1CN(C)C2Cc3c([nH]c4ccccc34)C(c3cc4[nH]c5c(c4cc3OC)CCN3C(C5)C(CC)C4CC3C4CC(=O)OC)CC1C2C(=O)OC	Iboga type	Tryptophan alkaloids	FALSE	0.563925	0.569075
FMZOHNLGBVZQAC-UHFFFAOYSA-N	COc1cc2c(c(OC)c1O)-c1ccc(OC)c(=O)cc1C(NC=O)CC2	Phenethylisoquinoline alkaloids	Tyrosine alkaloids	FALSE	0.561438	0.555486
KWVNDXWEYANTFF-UHFFFAOYSA-N	COc1cc(C(=O)OC2C3C=COC(OC4OC(COC(C)=O)C(OC(C)=O)C(OC(C)=O)C4OC(C)=O)C3C3(COC(C)=O)OC23)ccc1OC(C)=O	Iridoids monoterpenoids	Monoterpenoids	TRUE	0.627611	0.565058
XAQZCUNTDGRIEM-UHFFFAOYSA-N	COC1=C2C3Cc4ccc(OC)c(O)c4C2(CCN3)CC(OC(C)=O)C1OC(C)=O	Morphinan alkaloids	Tyrosine alkaloids	FALSE	0.595998	0.570141
VKGDSUWMXCVJEA-UHFFFAOYSA-N	CC=CC=CC1OC(O)(C(CC)C(=O)NCC=CC=C(C)C(OC)C(C)C2OC(C=CC=CC=C(C)C(=O)c3c(O)ccn(C)c3=O)C(O)C2O)CC(O)C1(C)C	Elfamycins	Linear polyketides	TRUE	0.627305	0.571727
UFXSLGXDVGWFHZ-UHFFFAOYSA-N	COc1cc2ccc1Oc1ccc(cc1)CCC1=C(C(=O)C=CC1=O)c1ccc(cc1O)CC2	Diarylether type diarylheptanoids	Diarylheptanoids	FALSE	0.561483	0.564115
QDTMSPUGALRFKA-UHFFFAOYSA-N	COc1cc(C2COc3cc(OC)c4c(c3C2OC(C)=O)CCc2cc(O)ccc2-4)ccc1O	Flavan-3-ols	Flavonoids	FALSE	0.594958	0.576916
ICFCQLYGQGOROO-UHFFFAOYSA-N	COc1cc(C2COc3cc(OC)c4c(c3C2OC(C)=O)CCc2cc(O)ccc2-4)cc(OC)c1O	Flavan-3-ols	Flavonoids	FALSE	0.616094	0.598053
STAOIKRGAZXLNS-UHFFFAOYSA-N	COc1cc(C(=O)OC2CC3(C)C4C(C)C(C)CCC4(C)CCC3(C)C3=CCC4C(C)(C)C(O)CC(=O)C4(C)C32)ccc1O	Bauerane triterpenoids	Triterpenoids	FALSE	0.572295	0.577956
QFDCMSGQKRHGOR-UHFFFAOYSA-N	CC(=CCC12CC3CC4C(C)(C)CCC4(C1=O)C(=O)C(C(=O)c1ccccc1)(C2=O)C3(C)C)CCC=CC(C)C	Polyprenylated cyclic polyketides (Hop meroterpenoids)	Meroterpenoids	FALSE	0.567496	0.555153
XKBADSLJYMPNHK-UHFFFAOYSA-N	COc1c(C)cc(O)cc1CC=C(C)CC1=CC2(C)CCCC2(C)C2(CC(O)C(C)(C)O2)O1	Tetraketide meroterpenoids	Meroterpenoids	FALSE	0.559931	0.556251
HATOUTDTQNFTCP-UHFFFAOYSA-N	CC(C)=CCc1c(O)ccc(C(=O)C2CC(c3c(O)cc(-c4cc5ccc(O)cc5o4)cc3O)C=C(C)C2c2ccc(O)cc2O)c1O	2-arylbenzofurans	Isoflavonoids	FALSE	0.557761	0.581064
AQTCLQLBOGABRV-UHFFFAOYSA-N	CCC1(O)CC(OC2CC(NC)C(OC3CC(O)C(OC4CCC(=O)C(C)O4)C(C)O3)C(C)O2)c2c(cc3c(c2O)C(=O)c2c(O)cccc2C3=O)C1C(=O)OC	Anthracyclines	Polycyclic aromatic polyketides	TRUE	0.575998	0.570006
MYHHFXMCMGRTKV-UHFFFAOYSA-N	COc1ccc(Cc2c(O)cc(O)c3c2CCc2cc(OC)ccc2-3)cc1	Phenanthrenes	Phenanthrenoids	FALSE	0.572133	0.562314
PSKRYCYFFGLSST-UHFFFAOYSA-N	COc1ccc(C2CC(=O)c3c(O)cc(O)c(Cc4c(O)c(CC=C(C)C)c5c(c4O)C(=O)CC(c4ccc(OC)cc4)O5)c3O2)cc1	Flavanones	Flavonoids	FALSE	0.598288	0.603735
WBLYYYSQZVZTGB-UHFFFAOYSA-N	COc1cc(O)c2c(O)c3c(c(-c4c(OC)cc5c(c4O)C(=O)c4c(O)cc(C)cc4C5=O)c2c1)CCC(C)(O)C3=O	Anthraquinones and anthrones	Polycyclic aromatic polyketides	FALSE	0.554569	0.573815
JEECYYPCVSQTBX-UHFFFAOYSA-N	COC1=CC(=O)c2c(O)c3c(c(OC)c2C1=O)CC(C)OC3C	Naphthoquinones	Naphthalenes	FALSE	0.619888	0.554709
WKPWGQKGSOKKOO-UHFFFAOYSA-N	COc1cc2cc(c1Cl)N(C)C(=O)CC(OC(=O)C(C)N(C)C(C)=O)C1(C)OC1C(C)C1CC(O)(N=C(O)O1)C(OC)C=CC=C(C)C2	Ansa macrolides	Macrolides	FALSE	0.62773	0.579035
ZKAYZJMOVNQJSQ-UHFFFAOYSA-N	CC(=O)OC12COC1CC(OC1OCC(O)C(O)C1O)C1(C)C(=O)C(O)C3=C(C)C(OC(=O)C(O)C(NC(=O)C(C)C(C)O)c4ccccc4)CC(O)(C(OC(=O)c4ccccc4)C21)C3(C)C	Taxane diterpenoids	Diterpenoids	TRUE	0.58443	0.571243
CZMJAUPMBZNIMB-UHFFFAOYSA-N	CC(=O)OC12COC1CC(O)C1(C)C(=O)C(O)C3=C(C)C(OC(=O)C(O)C(NC(=O)C(C)C(C)O)c4ccccc4)CC(O)(C(OC(=O)c4ccccc4)C21)C3(C)C	Taxane diterpenoids	Diterpenoids	FALSE	0.569905	0.587546
MAALFCWFHOASHB-UHFFFAOYSA-N	CC=C(C)C(=O)OC1C2(C)CC3(O)C1(O)C1OC4(C(C)C)OC15C1=CC(=O)OC(c6ccoc6)C1(C)C(OC(C)=O)CC5(O4)C3(C)C2CC(=O)OC	Limonoids	Triterpenoids	FALSE	0.62571	0.587012
VOAFDGNTDIOGRM-UHFFFAOYSA-N	CC=C(C)C(=O)OC1C2(C)CC3(O)C1(O)C1OC4(C(C)CC)OC15C1=CC(=O)OC(c6ccoc6)C1(C)C(OC(C)=O)CC5(O4)C3(C)C2CC(=O)OC	Limonoids	Triterpenoids	FALSE	0.621909	0.58321
NBEYFLRUFKQOSG-UHFFFAOYSA-N	COC(=O)C(OC(C)=O)C1C2(C)CC3(O)C(O)(C2OC(C)=O)C2OC4(C)OC25C2=CC(=O)OC(c6ccoc6)C2(C)C(OC(C)=O)CC5(O4)C13C	Limonoids	Triterpenoids	FALSE	0.590275	0.559193
KSEZWHNEWCMXKZ-UHFFFAOYSA-N	CC=C(C)C(=O)OC1C2(C)CC3(O)C1(O)C1OC4(C(C)CC)OC15C1=CC(=O)OC(c6ccoc6)C1(C)CCC5(O4)C3(C)C2C(OC(C)=O)C(=O)OC	Limonoids	Triterpenoids	FALSE	0.583591	0.551441
ILTXWZUFQKCTFA-UHFFFAOYSA-N	CCC1(O)C(C(=O)OC)c2cc3c(c(O)c2C(OC2CC(N(C)C)C(OC4CC(O)C(OC5CCC(O)C(C)O5)C(C)O4)C(C)O2)C1O)C(=O)c1c(O)cccc1C3=O	Anthracyclines	Polycyclic aromatic polyketides	TRUE	0.58624	0.556347
FEKQBPRIVQKBRM-UHFFFAOYSA-N	C=C(C)CN1CCC23C=CC(O)CC2Oc2c(OC)ccc(c23)C1	Amarylidaceae alkaloids	Tyrosine alkaloids	FALSE	0.550008	0.565131
RDYZHQQZLIBKBP-UHFFFAOYSA-N	COc1c(C=CC(=O)c2ccc(O)c(O)c2)ccc(O)c1CC=C(C)C	Chalcones	Flavonoids	FALSE	0.568331	0.570356
WBDNTJSRHDSPSR-UHFFFAOYSA-N	COc1c(C=CC(=O)c2ccc(O)cc2)ccc(O)c1CC=C(C)C	Chalcones	Flavonoids	FALSE	0.566323	0.572514
SCXYVNXPEVBNLC-UHFFFAOYSA-N	CC(C)=CCc1c(O)c(C2C=C(C)CC(c3ccc(O)cc3O)C2C(=O)c2ccc(O)cc2O)c(O)c2c1OC1(CC=C(C)C)c3ccc(O)cc3OC1(O)C2=O	Chalcones	Flavonoids	FALSE	0.561825	0.55084
WUDBXVQNMOTFEE-UHFFFAOYSA-N	COC1=CC(C)=CC(C)C(O)C(C)CC(C)=CC=CC(OC)C(C(C)C(O)C(C)C2(O)CC(OC(=O)C=CC(=O)O)C(C)C(C(C)C)O2)OC1=O	Bafilomycins	Macrolides	TRUE	0.628716	0.572732
XDHNQDDQEHDUTM-UHFFFAOYSA-N	COC1=CC(C)=CC(C)C(O)C(C)CC(C)=CC=CC(OC)C(C(C)C(O)C(C)C2(O)CC(O)C(C)C(C(C)C)O2)OC1=O	Bafilomycins	Macrolides	TRUE	0.597519	0.577832
QITFETZTNYARLF-UHFFFAOYSA-N	COC1=CC(C)=CC(C)C(O)C(C)CC(C)=CC=CC(OC)C(C(C)C(O)C(C)C2(OC)CC(O)C(C)C(C(C)C)O2)OC1=O	Bafilomycins	Macrolides	TRUE	0.577792	0.558105
MGDHREZDFXVTNH-UHFFFAOYSA-N	COc1ccc2c(c1CCCC(=O)O)OC(c1ccc(O)cc1O)CC2	Flavans	Flavonoids	FALSE	0.614103	0.572338
MNNVIONVHRRQPF-UHFFFAOYSA-N	CC(C)=CCCC1(C)C=Cc2c(O)c3c(c(CC=C(C)C)c2O1)OC12C(=CC4CC1C(C)(C)OC2(CC=C(CO)C(=O)O)C4=O)C3=O	Plant xanthones	Xanthones	FALSE	0.579981	0.593627
ZADOZOULRZGFEU-UHFFFAOYSA-N	COc1ccc2c3c1OC1CC(O)C=CC31CCN(C(C)=O)C2	Amarylidaceae alkaloids	Tyrosine alkaloids	FALSE	0.611833	0.561505
FQXXSQDCDRQNQE-UHFFFAOYSA-N	COC1=CC=C2C3Cc4ccc(OC)c5c4C2(CCN3C)C1O5	Isoquinoline alkaloids	Tyrosine alkaloids	FALSE	0.581016	0.587196
BTZWFBFZHHQPCI-UHFFFAOYSA-N	CON1C(=O)C2(c3ccccc31)C1CC3C(CO1)C1C2C3(C(C)OC(C)=O)CN1C			FALSE	0.563107	0.568706
AEAVIJSUDOAYNT-UHFFFAOYSA-N	COc1ccc2c(c1)N(C(C)=O)C1C3COC4=C(C(=O)OC4)C3CC3N(C)CCC231	Aspidosperma type	Tryptophan alkaloids	FALSE	0.590849	0.569283
ZWYKFLRPPQSGJI-UHFFFAOYSA-N	COc1ccc2c(c1CC=C(C)CO)OC(c1ccc(O)cc1O)CC2	Flavans	Flavonoids	FALSE	0.575463	0.560628
OAUAVKGFNHNNGR-UHFFFAOYSA-N	COc1ccc2c(c1CC=C(C)C)OC(c1ccc(O)cc1O)CC2	Flavans	Flavonoids	FALSE	0.567541	0.552705
DCPBEEZLFDNADW-UHFFFAOYSA-N	CC(C)=CCC1=C(O)C(C(=O)c2c(-c3cc4c(cc3O)OC(C)(C)C=C4)oc3c(CC=C(C)C)c(O)c(O)cc23)=CC2c3c(c4cc(CC=C(C)C)c(O)cc4oc3=O)OC12			FALSE	0.571955	0.550663
LBJMFFPHXDAATK-UHFFFAOYSA-N	COc1cc(O)c(-c2oc3c4c(cc(O)c3c(=O)c2CC=C(C)C)OC(C)(C)C=C4)cc1O	Flavones	Flavonoids	FALSE	0.605051	0.550333
SXUKJQYYMVBYFN-UHFFFAOYSA-N	COc1c(O)c(O)c2c(=O)c3c(O)cccc3oc2c1-c1ccc(CC=C(C)C)c2oc3cc4c(cc3c(=O)c12)OC(C)(C)C=C4	Plant xanthones	Xanthones	FALSE	0.616094	0.590823
WYDQBJZUCLUTRC-UHFFFAOYSA-N	CCCCCC(=O)c1c(O)cc(OC)c(CC2=C(O)C(C)(CC=C(C)C)C(=O)C(C(=O)CCC)=C2O)c1O	Dimeric phloroglucinols	Phloroglucinols	FALSE	0.598269	0.608593
IFBHKANUCDMETJ-UHFFFAOYSA-N	CCCCCC(=O)c1c(OC)cc(O)c(CC2=C(O)C(C)(CC=C(C)C)C(O)=C(C(=O)CCC)C2=O)c1O	Dimeric phloroglucinols	Phloroglucinols	FALSE	0.583499	0.616145
NQURCJPGELFJQI-UHFFFAOYSA-N	CCCC(=O)C1=C(O)C(Cc2c(OC)cc(O)c(C(=O)CCC)c2O)=C(O)C(C)(CC=C(C)C)C1=O	Dimeric phloroglucinols	Phloroglucinols	FALSE	0.580925	0.597219
BXXHLIGCIPLUKH-UHFFFAOYSA-N	CCCC(=O)C1=C(O)C(C)(CC=C(C)C)C(O)=C(Cc2c(O)c(C(=O)CCC)c(O)c(C)c2OC)C1=O	Dimeric phloroglucinols	Phloroglucinols	FALSE	0.571265	0.590163
PDICAQLRYGTWLW-UHFFFAOYSA-N	CCCC(=O)C1=C(O)C(C)(CC=C(C)C)C(O)=C(Cc2c(O)cc(OC)c(C(=O)CCC)c2O)C1=O	Dimeric phloroglucinols	Phloroglucinols	FALSE	0.5664	0.606132
NUPABJIRWQUBHS-UHFFFAOYSA-N	CCCC(=O)C1=C(O)C(C)(CC=C(C)C)C(O)=C(Cc2c(OC)cc(O)c(C(=O)CCC)c2O)C1=O	Dimeric phloroglucinols	Phloroglucinols	FALSE	0.565848	0.60558
WPEHSVWTCWSBPR-UHFFFAOYSA-N	CCCC(=O)C1=C(O)C(C)(CC=C(C)C)C(O)=C(Cc2c(O)c(O)cc(OC)c2C(=O)CCC)C1=O	Dimeric phloroglucinols	Phloroglucinols	FALSE	0.561855	0.601586
MSCBLCWICMOXIW-UHFFFAOYSA-N	CCCCCC(=O)c1c(O)cc(OC)c(CC2=C(O)C(C)(CC=C(C)C)C(O)=C(C(=O)CCC)C2=O)c1O	Dimeric phloroglucinols	Phloroglucinols	FALSE	0.582947	0.615593
XSCZBWJSJQUXKA-UHFFFAOYSA-N	CCCCCC(=O)C1=C(O)C(C)(CC=C(C)C)C(O)=C(Cc2c(OC)cc(O)c(C(=O)CCC)c2O)C1=O	Dimeric phloroglucinols	Phloroglucinols	FALSE	0.582947	0.615593
LOSOBLQRULSHHL-UHFFFAOYSA-N	COc1c(C2(O)COc3cc(O)c(CC=C(C)C)c(O)c3C2=O)ccc(O)c1CC=C(C)C	Isoflavanones	Isoflavonoids	FALSE	0.555344	0.560576
CXAXZPWQRPXPGL-UHFFFAOYSA-N	COc1cc(O)c2c(c1CC=C(C)C)OCC(O)(c1ccc(O)c(CC=C(C)C)c1OC)C2=O	Isoflavanones	Isoflavonoids	FALSE	0.55105	0.565701
CUYZXQYGOCULLG-UHFFFAOYSA-N	COc1c(O)c(CC=C(C)C)c2oc3cc4c(c(O)c3c(=O)c2c1CC=C(C)C)C=CC(C)(C)O4	Plant xanthones	Xanthones	FALSE	0.583912	0.575022
KGVHFHLEKNDMKW-UHFFFAOYSA-N	COc1cc2oc(-c3ccc(O)cc3O)c(CC=C(C)C)c(=O)c2c2c1C=CC(C)(C)O2	Flavones	Flavonoids	FALSE	0.592695	0.550872
VUUFGJVPGXHWSO-UHFFFAOYSA-N	COc1cc(O)ccc1CCCc1cc(O)c2c(c1CC=C(C)C)C=CC(C)(C)O2			FALSE	0.61776	0.56856
XGBCWTKSNSSYMR-UHFFFAOYSA-N	COC(=O)CC1C(C)(C(=O)c2ccoc2)CC(OC(C)=O)C23OC4(C)OC12C(OC(=O)C(C)C)C1(OC(C)=O)C(OC(C)=O)C2(C)CC1(O4)C3(C)C2CC(=O)OC	Limonoids	Triterpenoids	FALSE	0.587241	0.560099
XVWADHIDSZCAFC-UHFFFAOYSA-N	COc1ccc2c(c1O)OC(c1cc(OC)c(OC)c(OC)c1O)CC2	Flavans	Flavonoids	FALSE	0.55196	0.550005
IZNFJLPFHAYLPB-UHFFFAOYSA-N	COc1cc(O)c(-c2c(O)c(Cc3ccc(O)cc3)c3c(c2OC)-c2ccc(O)cc2CC3)c2c1-c1ccc(O)cc1CC2	Phenanthrenes	Phenanthrenoids	FALSE	0.55691	0.555229
GDVPELGSXTWKDA-UHFFFAOYSA-N	COc1ccc2c(c1OC)-c1c3c(cc4c1C(C2)N(C)CC4)OCO3	Aporphine alkaloids	Tyrosine alkaloids	FALSE	0.552545	0.576705
WULREJCBPYVGCY-UHFFFAOYSA-N	COc1ccc2c(c1OC)OC(c1cc(OC)c(OC)c(OC)c1O)CC2	Flavans	Flavonoids	FALSE	0.55196	0.550005
OFKHJNZDWNKYOY-UHFFFAOYSA-N	COc1cc(C=CC(=O)OCC(C)=CCc2c(O)ccc(C(=O)C=Cc3ccc(O)cc3O)c2O)ccc1O	Chalcones	Flavonoids	FALSE	0.568938	0.556728
UHVDNJTXXKQVGI-UHFFFAOYSA-N	COc1cc(O)c(CC=C(C)C)c(O)c1C(=O)C=Cc1ccc(O)cc1O	Chalcones	Flavonoids	FALSE	0.563453	0.57108
JIEHHEXNOZHGGL-UHFFFAOYSA-N	COc1ccc(C=CC(=O)c2c(O)cc(O)c(CC=C(C)C)c2O)c(CC=C(C)C)c1O	Chalcones	Flavonoids	FALSE	0.551485	0.559111
DHWQRARMYMWAKZ-UHFFFAOYSA-N	COc1cc(C=Cc2cc(O)cc(O)c2Cc2ccc(O)c(C)c2)ccc1O	Monomeric stilbenes	Stilbenoids	FALSE	0.56257	0.556609
XFPCHWBAIJUKFN-UHFFFAOYSA-N	COc1ccc2c3c(n(C)c2c1)C1CC2C(C(C)=O)=COCC2C(C3)N1C	Carboline alkaloids	Tryptophan alkaloids	FALSE	0.616947	0.566457
OXFQLEPHMMKBGR-UHFFFAOYSA-N	COc1cc(CC2C3CC4c5c(c6ccccc6n5C)CC(C3COC2(C)O)N4C)c2c3c(n(C)c2c1)C1CC2C(C(C)=O)=COCC2C(C3)N1C	Carboline alkaloids	Tryptophan alkaloids	TRUE	0.61149	0.578383
FFYCXVQLZQFJFL-UHFFFAOYSA-N	COc1cc2c(cc1CC1C3CC4c5c(c6ccccc6n5C)CC(C3COC1(C)OC)N4C)c1c(n2C)C2CC3C(C(C)=O)=COCC3C(C1)N2C	Carboline alkaloids	Tryptophan alkaloids	TRUE	0.593199	0.621355
JGXFRVOHTXTCCH-UHFFFAOYSA-N	COc1cc2c(cc1CC1C3CC4c5c(c6ccccc6n5C)CC(C3COC1(C)O)N4C)c1c(n2C)C2CC3C(C(C)=O)=COCC3C(C1)N2C	Carboline alkaloids	Tryptophan alkaloids	TRUE	0.623211	0.621355
PDJHPYQYMXAVLB-UHFFFAOYSA-N	COc1ccc2c(c1CC1C3CC4c5c(c6ccccc6n5C)CC(C3COC1(C)OC)N4C)c1c(n2C)C2CC3C(C(C)=O)=COCC3C(C1)N2C	Carboline alkaloids	Tryptophan alkaloids	TRUE	0.572455	0.594197
SNEDGGDVMLQMHM-UHFFFAOYSA-N	COc1cc2[nH]c3c(c2cc1CC1=C(C)OCC2C1CC1c4c(c5ccccc5n4C)CC2N1C)CC1C2COC=C(C(C)=O)C2CC3N1C	Carboline alkaloids	Tryptophan alkaloids	FALSE	0.563561	0.605454
NCRSCUAICIRLHP-UHFFFAOYSA-N	C=C(C)C=Cc1cc(C2CC(=O)c3c(O)cc(O)cc3O2)cc(CC=C(C)C)c1OC	Flavanones	Flavonoids	FALSE	0.554092	0.55794
GNWZNLFPIZUSIZ-UHFFFAOYSA-N	COc1ccc(C(=O)OCC=C(C)CC(O)C=C(C)C)cc1OC	Simple phenolic acids	Phenolic acids (C6-C1)	FALSE	0.578387	0.559189
VWTHQOHALJUZPE-UHFFFAOYSA-N	COc1ccc(C(=O)O)cc1CC1C(C)(O)C=CC(=O)C1(C)C		Sesquiterpenoids	FALSE	0.580208	0.56069
QRNRKUWRPDOION-UHFFFAOYSA-N	CCC(C)C(=O)OCC12C(OC(=O)c3ccoc3)CC3C(OC(C)=O)C1(OC3(C)C)C(C)(O)CC(CC(C)=O)C2OC(=O)c1cccnc1	Agarofuran sesquiterpenoids	Sesquiterpenoids	FALSE	0.620866	0.607998
BWSPPDAIDNDAGQ-UHFFFAOYSA-N	CCC(C)C(=O)OCC12C(OC(=O)c3ccoc3)CC3C(OC(C)=O)C1(OC3(C)C)C(C)(O)CC(OC(C)=O)C2OC(=O)c1cccnc1	Agarofuran sesquiterpenoids	Sesquiterpenoids	FALSE	0.589457	0.576588
YLABXLIBUBLBLD-UHFFFAOYSA-N	CC(=O)OC1C(C)C(=O)C23CC(C)C(OC(C)=O)C2(C=C(C)C(OC(=O)c2ccccc2)C(OC(=O)c2cccnc2)C2C1C2(C)C)O3	Jatrophane diterpenoids	Diterpenoids	FALSE	0.576572	0.56954
NBYQMPZGRGKCBO-UHFFFAOYSA-N	COC1C(OC(=O)c2ccccc2)C(C)=CC23OC2(CC(C)C3OC(C)=O)C(=O)C(C)C(OC(C)=O)C2C1C2(C)C	Lathyrane diterpenoids	Diterpenoids	FALSE	0.573179	0.566147
LIDBPZOYRAXILI-UHFFFAOYSA-N	CC(=O)OC1C(C)=CC23OC2(CC(C)C3OC(C)=O)C(=O)C(C)C(OC(C)=O)C2C(C1OC(=O)c1cccnc1)C2(C)C	Lathyrane diterpenoids	Diterpenoids	FALSE	0.556653	0.573579
JNOVCEAOWZMYOJ-UHFFFAOYSA-N	CC(=O)OC1C(C)C(=O)C23CC(C)C(OC(=O)c4ccccc4)C2(C=C(C)C(OC(=O)c2ccccc2)C(OC(C)=O)C2C1C2(C)C)O3	Lathyrane diterpenoids	Diterpenoids	FALSE	0.566993	0.559961
LPVJWXJBZPCDLM-UHFFFAOYSA-N	CC(=O)OC1C(C)C(=O)C23CC(C)C(OC(C)=O)C2(C=C(C)C(OC(=O)c2ccccc2)C(OC(C)=O)C2C1C2(C)C)O3	Jatrophane diterpenoids	Diterpenoids	FALSE	0.566993	0.559961
VZPHVUNTCDIDFA-UHFFFAOYSA-N	COC1C(OC(=O)c2ccccc2)C(C)=CC23OC2(CC(C)C3OC(C)=O)C(=O)C(C)C(O)C2C1C2(C)C	Lathyrane diterpenoids	Diterpenoids	FALSE	0.566246	0.559213
RVKDAOFCDAPVGX-UHFFFAOYSA-N	COc1cc2c(c(OC)c1CC=C(C)C)CC(c1ccc(O)c3c1OC(C)(C)C=C3)CO2	Pterocarpan	Isoflavonoids	FALSE	0.597541	0.563395
ZXYQDFOAYWYAGC-UHFFFAOYSA-N	COc1cc2c3c(c(-c4c5c6c(cc7c(c6c6ccccc46)OCO7)CCN5C)c4ccccc4c3c1OC)NCC2	Aporphine alkaloids	Tyrosine alkaloids	FALSE	0.576224	0.550993
AUNWVTOCYQITLL-UHFFFAOYSA-N	COc1c2c(cc3c1CC(c1ccc(O)c(CC=C(C)C)c1O)CO3)OC(C)(C)C=C2	Pterocarpan	Isoflavonoids	FALSE	0.579354	0.606592
NPCBOHBGCANYKG-UHFFFAOYSA-N	COc1c(CC=C(C)C)c(O)cc2c1CC(c1ccc(O)c3c1OC(C)(C)C=C3)CO2	Isoflavanones	Isoflavonoids	FALSE	0.563214	0.578547
XYUBSZCSRXXLAK-UHFFFAOYSA-N	COc1c(CC=C(C)C)c(O)cc2c1CC(c1ccc3c(c1O)C=CC(C)(C)O3)CO2	Isoflavanones	Isoflavonoids	FALSE	0.562656	0.589893
ANWNMUFZSRAURP-UHFFFAOYSA-N	COc1c(C)c(O)c(C(=O)CCc2c(OC(=O)c3ccccc3)c(C)c3oc(-c4ccccc4)cc(=O)c3c2O)c(O)c1C=O	Chalcones	Flavonoids	FALSE	0.5616	0.550562
AWQHQBODZIONFW-UHFFFAOYSA-N	COc1c(O)ccc(C=CC(=O)c2c(O)cc(O)c(CC=C(C)C)c2O)c1CC=C(C)C	Chalcones	Flavonoids	FALSE	0.553745	0.551823
GRCODZNXJRUTGU-UHFFFAOYSA-N	COC1=CC(=O)C(=O)c2oc3c(c21)COc1c-3ccc(OC)c1O	Pterocarpan	Isoflavonoids	FALSE	0.568636	0.577733
BCGZYQZPALWTAY-UHFFFAOYSA-N	COc1ccc(C2CC(=O)c3c(O)c(CC=C(C)C)c4c(c3O2)C=CC(C)(C)O4)c(O)c1	Flavanones	Flavonoids	FALSE	0.626127	0.577363
KCZWDIXZSAGPCD-UHFFFAOYSA-N	COc1cc(C2CC(=O)c3c(O)c(CC=C(C)C)c4c(c3O2)C=CC(C)(C)O4)ccc1O	Flavanones	Flavonoids	FALSE	0.57868	0.573729
NACCPUJWYYFCBC-UHFFFAOYSA-N	COc1cc(C2CC(=O)c3c(O)c4c(c(CC=C(C)C)c3O2)OC(C)(C)C=C4)ccc1O	Flavanones	Flavonoids	FALSE	0.570299	0.570258
OBAJVJGJCGPZCJ-UHFFFAOYSA-N	COc1cc(O)c2c(c1Cc1ccc(O)cc1)CCc1c-2ccc2c1C=CC(C)(C)O2	Phenanthrenes	Phenanthrenoids	FALSE	0.632733	0.573289
DODLFMXUTHHGIM-UHFFFAOYSA-N	COc1ccc(C2CC(=O)c3c(O)c4c(c(CC=C(C)C)c3O2)OC(C)(C)C=C4)c(O)c1	Flavanones	Flavonoids	FALSE	0.608889	0.554264
RGXSRPKLOMKRQU-UHFFFAOYSA-N	COc1ccc(C2CC(=O)c3c(O)c(CC=C(C)C)c4c(c3O2)C=CC(C)(C)O4)cc1O	Flavanones	Flavonoids	FALSE	0.589496	0.584545
FUBFEZXQVKEAMQ-UHFFFAOYSA-N	COc1ccc(C2CC(=O)c3c(O)c(CC=C(C)C)c4c(c3O2)C=CC(C)(C)O4)cc1OC	Flavanones	Flavonoids	FALSE	0.589466	0.578265
ZEHNNDFENRTJFB-UHFFFAOYSA-N	COc1ccc2c3c1OC1CC(OC(C)=O)CCC31CCN(C)C2	Amarylidaceae alkaloids	Tyrosine alkaloids	FALSE	0.613919	0.560908
XYPHRTDTBOZCJF-UHFFFAOYSA-N	CCC12CCC3N(C(C)=O)c4c(ccc(OC)c4O)C34CCN(CCC1O)C24	Aspidosperma type	Tryptophan alkaloids	FALSE	0.564314	0.57788
VXYCUCAHNRPUDI-UHFFFAOYSA-N	COc1cc2c(cc1O)C13CCC(OC(C)=O)CC1N(CC3)C2	Isoquinoline alkaloids	Tyrosine alkaloids	FALSE	0.557856	0.550747
ORKLEZFXASNLFJ-UHFFFAOYSA-N	CC(=O)OC12COC1CC(OC1OCC(O)C(O)C1O)C1(C)C(=O)C(O)C3=C(C)C(OC(=O)C(O)C(N=C(O)c4ccccc4)c4ccccc4)CC(O)(C(OC(=O)c4ccccc4)C21)C3(C)C	Taxane diterpenoids	Diterpenoids	TRUE	0.60758	0.559697
TYLVGQKNNUHXIP-UHFFFAOYSA-N	CC(=O)OC12COC1CC(O)C1(C)C(=O)C(O)C3=C(C)C(OC(=O)C(O)C(N=C(O)c4ccccc4)c4ccccc4)CC(O)(C(OC(=O)c4ccccc4)C21)C3(C)C	Taxane diterpenoids	Diterpenoids	FALSE	0.599738	0.582726
CJCYABFPESVRKC-UHFFFAOYSA-N	CC(=O)OC12COC1CC(O)C1(C)C(=O)C(=O)C3=C(C)C(OC(=O)C(O)C(N=C(O)c4ccccc4)c4ccccc4)CC(O)(C(OC(=O)c4ccccc4)C21)C3(C)C	Taxane diterpenoids	Diterpenoids	FALSE	0.567145	0.581383
RIKKYJZEZQRRQP-UHFFFAOYSA-N	COc1ccc(C(=O)OC2CN(C)CCC2c2c(O)cc(O)c3c(=O)cc(C)oc23)cc1OC	Chromones	Chromanes	FALSE	0.637136	0.583166
CXFUYRRLYOTRBZ-UHFFFAOYSA-N	COc1cc(CC2COC(=O)C2Cc2cc(OC)c(O)c(C(CO)C(=O)c3ccc(O)c(OC)c3)c2)ccc1O	Dibenzylbutyrolactone lignans	Lignans	FALSE	0.582474	0.569658
GOKVVQBVCONTLA-UHFFFAOYSA-N	COc1cc(CC2C(=O)OCC2Cc2cc(OC)c(O)c(C(CO)C(=O)c3ccc(O)c(OC)c3)c2)ccc1O	Dibenzylbutyrolactone lignans	Lignans	FALSE	0.582474	0.569658
JDNSDLZYTOLFGG-UHFFFAOYSA-N	CC=C(C)C(=O)OC1C(O)C2C(CN3CC(C)CCC3C2(C)O)C2CC34OC5(O)C(OC(=O)c6ccc(OC)c(OC)c6)CCC3(C)C5CC(O)C4C21O	Steroidal alkaloids	Pseudoalkaloids	TRUE	0.575876	0.572631
DZHQSBZLHXZUTP-UHFFFAOYSA-N	COc1ccc(C(=O)OC2CC(C)=CC(OC(C)=O)C3(C)C(OC(C)=O)CC(O)(C(C)C)C23)cc1OC	Daucane sesquiterpenoids	Sesquiterpenoids	FALSE	0.598284	0.557856
QECPVEDYFWYCOV-UHFFFAOYSA-N	COc1cc(C(=O)OC2CC3(C)OC3CC3(C)C(OC(C)=O)CC(O)(C(C)C)C23)ccc1O	Daucane sesquiterpenoids	Sesquiterpenoids	FALSE	0.654093	0.582414
LUXHNMNHDPKHBY-UHFFFAOYSA-N	COc1cc(C(=O)OC2CC3(C)OC3CC3(C)CCC(O)(C(C)C)C23)ccc1O	Daucane sesquiterpenoids	Sesquiterpenoids	FALSE	0.638457	0.573782
IBEZMJKOIASRKO-UHFFFAOYSA-N	COc1ccc(C(=O)OC2CC3(C)OC3C(O)C3(C)C(OC(C)=O)CC(O)(C(C)C)C23)cc1OC	Daucane sesquiterpenoids	Sesquiterpenoids	FALSE	0.632502	0.567073
MHQPNCBMPCWYOY-UHFFFAOYSA-N	CCC(C)C(=O)OC1C(O)C2C(CN3CC(C)CCC3C2(C)O)C2CC34OC5(O)C(OC(=O)c6ccc(OC)c(OC)c6)CCC3(C)C5CC(OC(C)=O)C4C21O	Steroidal alkaloids	Pseudoalkaloids	TRUE	0.628933	0.557925
RXRWJDKUGSHUHO-UHFFFAOYSA-N	CCC(C)C(=O)OC1C(O)C2C(CN3CC(C)CCC3C2(C)O)C2CC34OC5(O)C(OC(=O)c6ccc(OC)c(OC)c6)CCC3(C)C5C(O)C(O)C4C21O	Steroidal alkaloids	Pseudoalkaloids	TRUE	0.627383	0.550125
BOBWTYODGOYWRC-UHFFFAOYSA-N	COc1c(C=CC(C)(C)O)cc(C2CC(=O)c3c(O)cc(O)cc3O2)cc1CC=C(C)C	Flavanones	Flavonoids	FALSE	0.553684	0.556129
AFJODGVFFQTKRS-UHFFFAOYSA-N	COc1ccc(C(=O)OC2C3C(OC(C)=O)C45OC3(C)COC(=O)c3cccnc3C(C)C(C)C(=O)OC(C(OC(C)=O)C(OC(C)=O)C4(COC(=O)c3cccnc3)C2OC(=O)C(C)(C)OC(C)=O)C5(C)O)c(OC)c1OC		Sesquiterpenoids	FALSE	0.594873	0.552741
PHPACLLVCRNWAS-UHFFFAOYSA-N	CCC(C)C(=O)C1C(OC(C)=O)C(OC(C)=O)C2(COC(C)=O)C(OC(C)=O)C(=O)C3C(OC(C)=O)C2(OC3(C)COC(=O)c2ccccc2)C1(C)O	Agarofuran sesquiterpenoids	Sesquiterpenoids	FALSE	0.576252	0.570971
VZNBBVMTJYKZLE-UHFFFAOYSA-N	CCC(C)C(=O)OC1C(OC(C)=O)C(OC(C)=O)C2(COC(C)=O)C(OC(C)=O)C(=O)C3C(OC(C)=O)C2(OC3(C)COC(=O)c2cccnc2)C1(C)O	Agarofuran sesquiterpenoids	Sesquiterpenoids	FALSE	0.575964	0.570548
YUSFTJWFCABUOW-UHFFFAOYSA-N	CCC(C)C(=O)C1C(OC(C)=O)C(OC(C)=O)C2(COC(C)=O)C(OC(C)=O)C(=O)C3C(O)C2(OC3(C)COC(=O)c2ccccc2)C1(C)O	Agarofuran sesquiterpenoids	Sesquiterpenoids	FALSE	0.555747	0.556715
XGWGQEYABFGJID-UHFFFAOYSA-N	CCCCCC(O)=NC(c1ccccc1)C(O)C(=O)OC1CC2(O)C(OC(=O)c3ccccc3)C3C4(OC(C)=O)COC4CC(OC4OCC(O)C(O)C4O)C3(C)C(=O)C(O)C(=C1C)C2(C)C	Taxane diterpenoids	Diterpenoids	TRUE	0.609547	0.56475
OUZGCGZMZBOCBH-UHFFFAOYSA-N	CCCCCC(O)=NC(c1ccccc1)C(O)C(=O)OC1CC2(O)C(OC(=O)c3ccccc3)C3C4(OC(C)=O)COC4CC(O)C3(C)C(=O)C(O)C(=C1C)C2(C)C	Taxane diterpenoids	Diterpenoids	FALSE	0.601479	0.587576
MSVGGLNVZBBEKQ-UHFFFAOYSA-N	CC(=O)OCC12C(OC(C)=O)C(OC(=O)C(C)C)C3C(OC(C)=O)C14OC3(C)COC(=O)c1cccnc1C(C)C(C)C(=O)OC(C(OC(=O)c1cccnc1)C2OC(C)=O)C4(C)O	Agarofuran sesquiterpenoids	Sesquiterpenoids	FALSE	0.58464	0.579642
XCDNZCAJSVCMDQ-UHFFFAOYSA-N	CC=C(C)C(=O)OC1C2OCC3(C)C(OC(C)=O)CC(O)C(C)(C23)C2CC(OC)OC3CC(c4ccoc4)C(C)=C3C12C	Limonoids	Triterpenoids	FALSE	0.574088	0.551074
QMUITAHSZWMILL-UHFFFAOYSA-N	COc1cc(O)c2c(c1)CC1NCCc3c(OC)c4c(c-2c31)OCO4	Aporphine alkaloids	Tyrosine alkaloids	FALSE	0.597806	0.564295
LNLXUVRWFZAUFM-UHFFFAOYSA-N	COc1cc(C2C3C(=O)C4(O)OCC2C4C=C3C2CC(=O)c3c(O)cc(O)cc3O2)ccc1O	Flavanones	Flavonoids	TRUE	0.562357	0.554942
ZZBKZQFAVYCQQS-UHFFFAOYSA-N	COc1cc2c(c(-c3c(O)cc(CC=C(C)C)cc3OC)c1)OC(C)(C)C=C2			FALSE	0.560506	0.555419
GMCQBRQVLLYPRS-UHFFFAOYSA-N	CCCCCC(=O)C1=C(O)C(C)(CC=C(C)C)C(O)=C(Cc2c(OC)cc(O)c(C(=O)CCCCC)c2O)C1=O	Dimeric phloroglucinols	Phloroglucinols	FALSE	0.573044	0.589069
SXPIMOCRRJUHJY-UHFFFAOYSA-N	CCCC(O)=NC(c1ccccc1)C(O)C(=O)OC1CC2(O)C(OC(=O)c3ccccc3)C3C4(OC(C)=O)COC4CC(O)C3(C)C(=O)C(OC(C)=O)C(=C1C)C2(C)C	Taxane diterpenoids	Diterpenoids	FALSE	0.583676	0.569513
FBIHQIXIEHVKQY-UHFFFAOYSA-N	COC1C(O)CC(OC2CC(Oc3cc4cc5c(c(O)c4c(O)c3C)C(=O)C(OC3CC(OC4CC(OC6CC(C)(O)C(OC(C)=O)C(C)O6)C(O)C(C)O4)C(O)C(C)O3)C(C(OC)C(C)C(O)C(C)O)C5)OC(C)C2OC(C)=O)OC1C			TRUE	0.576267	0.559313
GEWFLWGDLGSWHE-UHFFFAOYSA-N	COc1cc2cc(c1Cl)N(C)C(=O)CC(OC(=O)C(C)N(C)C(=O)CC(C)C)C1(C)OC1C(C)C1CC(O)(N=C(O)O1)C(OC)C=CC=C(C)C2	Ansa macrolides	Macrolides	FALSE	0.592447	0.560586
AOJJSUZBOXZQNB-UHFFFAOYSA-N	COc1cccc2c1C(=O)c1c(O)c3c(c(O)c1C2=O)CC(O)(C(=O)CO)CC3OC1CC(N)C(O)C(C)O1	Anthracyclines	Polycyclic aromatic polyketides	TRUE	0.616907	0.587607
OBLZEQONZQCOAS-UHFFFAOYSA-N	COc1cc(CCCO)ccc1OC(CO)C(=O)c1cc(OC)c(O)c(OC)c1	Neolignans	Lignans	FALSE	0.595839	0.576366
JFSCNDHDOTUHNS-UHFFFAOYSA-N	COC1=CC(=O)c2c(O)c3c(c(-c4c(OC)cc5c(c4O)C(=O)c4c(O)cc(C)cc4C5=O)c2C1=O)CC(C)OC3C	Anthraquinones and anthrones	Polycyclic aromatic polyketides	FALSE	0.597676	0.557788
FSJJNEYYEKNFEZ-UHFFFAOYSA-N	COc1cc(CCC2CC(O)CC(c3cc(OC)c(O)c(OC)c3)O2)ccc1O	Linear diarylheptanoids	Diarylheptanoids	FALSE	0.574978	0.551643
YHFPPEJTHPISLW-UHFFFAOYSA-N	CC(=O)OC12COC1CC(O)C1(C)C(=O)C(OC(=O)CC(C)O)C3=C(C)C(OC(=O)C(O)C(N=C(O)c4ccccc4)c4ccccc4)CC(O)(C(OC(=O)c4ccccc4)C21)C3(C)C	Taxane diterpenoids	Diterpenoids	FALSE	0.616441	0.563943
YJXDCLDHHJRTGV-UHFFFAOYSA-N	CC=C(C)C(=O)OC1C2C3(OC(C)=O)COC3CC(O)C2(C)C(=O)C(OC(C)=O)C2=C(C)C(OC(=O)C(O)C(N=C(O)c3ccccc3)c3ccccc3)CC1(O)C2(C)C	Taxane diterpenoids	Diterpenoids	FALSE	0.615686	0.567824
ZVEGOBHUZTXSFK-UHFFFAOYSA-N	CC(=O)OC1C(=O)C2(C)C(OC3OCC(O)C(O)C3O)CC3OCC3(OC(C)=O)C2C(OC(=O)c2ccccc2)C2(O)CC(OC(=O)C(O)C(N=C(O)c3ccccc3)c3ccccc3)C(C)=C1C2(C)C	Taxane diterpenoids	Diterpenoids	TRUE	0.60758	0.555461
FCGQQGKCBHGUPU-UHFFFAOYSA-N	CCC(C)C(=O)OC1CC(C)(O)C23OC(C)(C)C(CC(OC(=O)c4ccoc4)C2(COC(C)=O)C1OC(=O)c1ccoc1)C3OC(C)=O	Agarofuran sesquiterpenoids	Sesquiterpenoids	FALSE	0.628017	0.57841
PUKAMKMBAALQEW-UHFFFAOYSA-N	CCC(C)C(=O)OCC12C(OC(=O)C(C)CC)CC3C(OC(C)=O)C1(OC3(C)C)C(C)(O)CC(OC(C)=O)C2OC(=O)c1ccoc1	Agarofuran sesquiterpenoids	Sesquiterpenoids	FALSE	0.628017	0.57841
REUGOQDHLPXDSB-UHFFFAOYSA-N	CCC(C)C(=O)OC1C(OC(=O)c2ccoc2)CC(C)(O)C23OC(C)(C)C(CC(OC(=O)c4ccoc4)C12COC(C)=O)C3OC(C)=O	Agarofuran sesquiterpenoids	Sesquiterpenoids	FALSE	0.628017	0.57841
GNKQXWZEJABAPL-UHFFFAOYSA-N	CCC(C)C(=O)OC1CC(C)(O)C23OC(C)(C)C(CC(OC(=O)c4ccoc4)C2(COC(C)=O)C1OC(=O)C(C)CC)C3OC(C)=O	Agarofuran sesquiterpenoids	Sesquiterpenoids	FALSE	0.628017	0.57841
YBGWTZSEYYMFJI-UHFFFAOYSA-N	COc1cc(C2C3C=C(C4CC(=O)c5c(O)cc(O)cc5O4)C4C2COC4(O)C3=O)ccc1O	Flavanones	Lignans	TRUE	0.584193	0.554163
UATZAEJDBCHOCI-UHFFFAOYSA-N	CC(=O)OC1C(=O)C2(C)C(O)CC3OCC3(OC(C)=O)C2C(OC(=O)c2ccccc2)C2(O)CC(OC(=O)C(O)C(c3ccccc3)N(C)C(=O)c3ccccc3)C(C)=C1C2(C)C	Taxane diterpenoids	Diterpenoids	FALSE	0.640015	0.610213
LJTMOSWWGSCCPR-UHFFFAOYSA-N	CCCCCC(=O)N(C)C(c1ccccc1)C(O)C(=O)OC1CC2(O)C(OC(=O)c3ccccc3)C3C4(OC(C)=O)COC4CC(O)C3(C)C(=O)C(OC(C)=O)C(=C1C)C2(C)C	Taxane diterpenoids	Diterpenoids	FALSE	0.629319	0.579742
DBXFAPJCZABTDR-UHFFFAOYSA-N	CC=C(C)C(O)=NC(c1ccccc1)C(O)C(=O)OC1CC2(O)C(OC(=O)c3ccccc3)C3C4(OC(C)=O)COC4CC(O)C3(C)C(=O)C(OC(C)=O)C(=C1C)C2(C)C	Taxane diterpenoids	Diterpenoids	FALSE	0.628408	0.573886
YQYRKKVPBWOSFA-UHFFFAOYSA-N	CC=C(C)C(O)=NC(c1ccccc1)C(OC(C)=O)C(=O)OC1CC2(O)C(OC(=O)c3ccccc3)C3C4(OC(C)=O)COC4CC(O)C3(C)C(=O)C(OC(C)=O)C(=C1C)C2(C)C	Taxane diterpenoids	Diterpenoids	FALSE	0.582342	0.551214
NCNZUIZIXIAEKJ-UHFFFAOYSA-N	COc1ccc2c(c1)CC1C(C=C(COC(=O)c3ccccc3)C(O)C1OC(=O)c1ccccc1)O2			FALSE	0.568424	0.55183
UNCQAFYASAWAFL-UHFFFAOYSA-N	CC(=O)OC1C(=O)C2(C)C(O)CC3OCC3(OC(C)=O)C2C(OC(=O)c2ccccc2)C2(O)CC(OC(=O)C(O)C(O)c3ccccc3)C(C)=C1C2(C)C	Taxane diterpenoids	Diterpenoids	FALSE	0.559904	0.561684
XHHVSNWCTBSKEN-UHFFFAOYSA-N	COc1c(-c2ccc(OC3(O)C(=O)c4c(O)cc(O)cc4OC3(O)c3ccc(C)c(O)c3)c(O)c2CC=C(C)C)oc2cc(O)cc(O)c2c1=O	Flavonols	Flavonoids	FALSE	0.56705	0.560775
ULBHYLFUEKDETJ-UHFFFAOYSA-N	COc1c(O)c2c(c(-c3coc4cc(O)cc(O)c4c3=O)c1CC=C(C)C)CC(O)C(C)(C)O2	Isoflavones	Isoflavonoids	FALSE	0.552669	0.555774
WGHQJSXSGKUCQL-UHFFFAOYSA-N	COc1cc(O)c2c(=O)c3c(oc2c1)-c1c(O)c(CC=C(C)C)c(O)c2c1C(C3)C(C)(C)O2	Flavones	Flavonoids	FALSE	0.574941	0.560003
NPQWZAAWZLVQIZ-UHFFFAOYSA-N	COc1cc2oc(=O)c(-c3ccc(O)cc3O)cc2c(O)c1CC=C(C)C	Simple coumarins	Coumarins	FALSE	0.594369	0.580375
APLQHKFDFPAOOQ-UHFFFAOYSA-N	COc1c(Cc2c(O)c(CC=C(C)C)c(O)c(C(=O)C=Cc3ccc(O)cc3)c2OC)c(O)cc(O)c1C(=O)C=Cc1ccc(O)cc1	Chalcones	Flavonoids	FALSE	0.583749	0.554129
VPLBRJKVBQFZMH-UHFFFAOYSA-N	COc1cc2oc(-c3ccc(O)cc3O)cc2c(O)c1CC=C(C)C	2-arylbenzofurans	Isoflavonoids	FALSE	0.618089	0.590687
OEIIVGQLDAYZNT-UHFFFAOYSA-N	COc1c(CC=C(C)C)c(O)cc(O)c1-c1oc2cc(O)ccc2c1C	2-arylbenzofurans	Isoflavonoids	FALSE	0.605736	0.59387
OCSVLSKWXCFMKU-UHFFFAOYSA-N	COc1ccc2c(c1)oc(=O)c1c3cc(O)c(O)c(CC=C(C)C)c3oc21	Coumestan	Isoflavonoids	FALSE	0.55952	0.556984
KRWXHCWICDLYOY-UHFFFAOYSA-N	COc1cc2oc(-c3ccc(O)c(CC=C(C)C)c3)c(O)c2cc1OC	2-arylbenzofurans	Isoflavonoids	FALSE	0.557202	0.559836
VHWVAUMYWMFFFU-UHFFFAOYSA-N	CCCC(=O)c1c(O)c(CC=C(C)C)c(O)c(Cc2c(O)c(C(C)=O)c(O)c(C)c2OC)c1O	Dimeric phloroglucinols	Phloroglucinols	FALSE	0.555322	0.561901
XLGIRKMVTSMTDU-UHFFFAOYSA-N	COc1ccc(C=Cc2cc(O)c(OC)c(OC)c2)cc1O	Monomeric stilbenes	Stilbenoids	FALSE	0.555691	0.551071
HWBQSNYBSJLMIS-UHFFFAOYSA-N	COc1cc2oc3c(OC)c(-c4ccc(O)c(CC=C(C)C)c4)cc(OC)c3c2cc1O	p-Terphenyls	Terphenyls	FALSE	0.573324	0.57392
BNLTUQWJGCSQHG-UHFFFAOYSA-N	COc1c(-c2ccc(O)c(CC=C(C)C)c2)cc(OC)c2c1oc1cc(O)c(O)cc12	p-Terphenyls	Terphenyls	FALSE	0.568779	0.569374
JIAZRMIMWOXXHE-UHFFFAOYSA-N	COc1cc2oc3c(OC)c(-c4ccc(O)c(CC=C(C)C)c4)cc(OC)c3c2cc1OC	p-Terphenyls	Terphenyls	FALSE	0.566284	0.582505
VEQACXWBQPLDPZ-UHFFFAOYSA-N	COc1cc2c(=O)c3c(O)c(CC=C(C)C)c(OC)cc3oc2cc1O	Plant xanthones	Xanthones	FALSE	0.578212	0.579292
QKSNMZWDGXOPMT-UHFFFAOYSA-N	COc1cc2oc3cc(O)ccc3c(=O)c2c(O)c1CC=C(C)C	Plant xanthones	Xanthones	FALSE	0.571239	0.586457
VIOXRSZWTBNATA-UHFFFAOYSA-N	COc1c(O)c(CC=C(C)C)c2oc3cc(O)c(CC=C(C)C)c(O)c3c(=O)c2c1CC=C(C)CCC=C(C)C	Plant xanthones	Xanthones	FALSE	0.568305	0.56166
BOWMLGYDVCBFQT-UHFFFAOYSA-N	COc1cc2c(=O)c3c(O)c4c(cc3oc2cc1O)OC(C)(CCC=C(C)C)C=C4	Plant xanthones	Xanthones	FALSE	0.563148	0.554563
CYZRCBIQIBAFCQ-UHFFFAOYSA-N	COc1c(O)c(CC=C(C)C)c2oc3cc(O)c(CC=C(C)C)c(O)c3c(=O)c2c1CC=C(C)C	Plant xanthones	Xanthones	FALSE	0.561513	0.568455
VEGUCVDYIMCIAZ-UHFFFAOYSA-N	COc1cc2c(=O)c3c(O)c(CC=C(C)CCC=C(C)C)c(O)cc3oc2cc1O	Plant xanthones	Xanthones	FALSE	0.56043	0.575007
AHDPKXPJJKSIRA-UHFFFAOYSA-N	COc1cc2c(=O)c3c(O)c(CC=C(C)C)c4c(c3oc2c2c1C(CC=C(C)C(=O)O)(C(=O)O)OC2(C)C)C(C)(C)C(C)O4			FALSE	0.578989	0.58102
FZCGEJLHEWDOTR-UHFFFAOYSA-N	COc1cc2c(=O)c3c(O)c4c(c(CC=C(C)C)c3oc2c2c1C(CC=C(C)C(=O)O)(C(=O)O)OC2(C)C)OC(C)C4(C)C			FALSE	0.573166	0.58102
AAXZLRPBJQFZQA-UHFFFAOYSA-N	COc1cc2oc(-c3ccc(O)cc3O)c(CC=C(C)C)c(=O)c2c(O)c1CC=C(C)C	Flavones	Flavonoids	FALSE	0.572555	0.553364
SAYLVVWOWASTOM-UHFFFAOYSA-N	COc1cc(O)c(O)cc1-c1oc2cc(O)c(CC=C(C)C)c(O)c2c(=O)c1CC=C(C)C	Flavones	Flavonoids	FALSE	0.551865	0.55187
UQIWTPQGJCCTPA-UHFFFAOYSA-N	COc1cc(C=Cc2ccc(OC)c(O)c2)cc(OC)c1	Monomeric stilbenes	Stilbenoids	FALSE	0.60015	0.579872
PHMHDRYYFAYWEG-UHFFFAOYSA-N	COc1ccc(C=Cc2cc(O)cc(O)c2)cc1O	Monomeric stilbenes	Stilbenoids	FALSE	0.581202	0.576548
AOMAYOSPRMTXRK-UHFFFAOYSA-N	COc1cc(O)cc(C=Cc2ccc(O)c(O)c2)c1	Monomeric stilbenes	Stilbenoids	FALSE	0.575295	0.560224
HUGYHAODBSIAEC-UHFFFAOYSA-N	COc1cc(C=C2c3cc(O)cc(O)c3C(c3ccc(O)cc3O)C2c2cc(O)cc(O)c2)ccc1O	Oligomeric stibenes	Stilbenoids	FALSE	0.573874	0.551236
RHQKGEKHZVAFRO-UHFFFAOYSA-N	COc1cc(C=Cc2ccc(O)cc2)cc(O)c1CC=C(C)C	Monomeric stilbenes	Stilbenoids	FALSE	0.563488	0.579668
WJHRLIAIIVRKTD-UHFFFAOYSA-N	Cc1cc(=O)cc(-c2cc(O)c(O)cc2-c2c(O)cc(C=Cc3ccc(O)c(O)c3)oc2=O)o1	Kavalactones and derivatives	Styrylpyrones	FALSE	0.594929	0.563385
ZDZUEPRTVMKVKZ-UHFFFAOYSA-N	COc1cc(O)c2oc3cc(O)c(CC=C(C)C)c(O)c3c(=O)c2c1CC=O	Plant xanthones	Xanthones	FALSE	0.587058	0.58559
PGWGLEHDWSDHBH-UHFFFAOYSA-N	COc1cc(OC)c2oc3cc(O)c(CC=C(C)C)c(O)c3c(=O)c2c1CC=C(C)C	Plant xanthones	Xanthones	FALSE	0.572408	0.572024
DRUQGGFPYDQAQY-UHFFFAOYSA-N	CCCCCCCCC(OC(C)=O)C(CCCCCCCCCCCCCCCCCCCCCc1cc(OC)c(OC(C)=O)c(OC2CCC(C(C)(CCCC(C)CCCC(C)CCCC(C)C)OC(C)(CCCC(C)CCCC(C)CCCC(C)C)C3CCC(C(C)(O)CCCC(C)CCCC(C)CCCC(C)C)O3)OC2(C)CCCC(C)CCCC(C)CCCC(C)C)c1)Oc1c(C)c(C)c2c(c1C)CCC(C)(CCCC(C)CCCC(C)CCCC(C)C)O2	Carotenoids (C40, Î¨-Î¨)	Meroterpenoids	FALSE	0.600106	0.550623
XBNCVADGPFQUPY-UHFFFAOYSA-N	CCCCCCCCC(OC(C)=O)C(CCCCCCCCCCCCCCCCCCCCCCCc1cc(OC)c(OC(C)=O)c(OC2CCC(C(C)(CCCC(C)CCCC(C)CCCC(C)C)OC(C)(CCCC(C)CCCC(C)CCCC(C)C)C3CCC(C(C)(O)CCCC(C)CCCC(C)CCCC(C)C)O3)OC2(C)CCCC(C)CCCC(C)CCCC(C)C)c1)Oc1c(C)c(C)c2c(c1C)CCC(C)(CCCC(C)CCCC(C)CCCC(C)C)O2	Carotenoids (C40, Î¨-Î¨)	Meroterpenoids	FALSE	0.600106	0.550623
WDWBDTMIXFXVMO-UHFFFAOYSA-N	COc1cc(CCc2cccc(O)c2)c2c(c1)OC(c1cc(OC)c(O)c(OC)c1)C(O)C2	Flavan-3-ols	Stilbenoids	FALSE	0.577605	0.55779
BFXFFTRLJXJGTQ-UHFFFAOYSA-N	COC1=C(C)C2(C)CC(OC(C)=O)C3C(C)(CC(C)C34C(C)=CC(OC(=O)c3ccccc3)C3(C)C(OC(C)=O)C(OC(C)=O)C5(C)CC34OC5=O)C2CC1=O	Taxane diterpenoids	Diterpenoids	FALSE	0.588023	0.557772
GIKLYRWFOWMYQK-UHFFFAOYSA-N	COc1c(O)c2c(c(CC=C(C)C)c1OC)OC(c1ccc(O)cc1)CC2=O	Flavanones	Flavonoids	FALSE	0.560522	0.568599
LZMKMDHLCFLWBH-UHFFFAOYSA-N	COc1c(CC=C(C)C)c(O)c2c(c1CC=C(C)C)OC(c1ccc(O)cc1)CC2=O	Flavanones	Flavonoids	FALSE	0.552167	0.560244
AEAIWNGAMDGGNB-UHFFFAOYSA-N	COc1c(CC=C(C)C)c(O)cc2c1-c1oc3cc(O)ccc3c1CO2	Pterocarpan	Isoflavonoids	FALSE	0.604972	0.590965
GBRZTUJCDFSIHM-UHFFFAOYSA-N	COc1c(CC=C(C)C)c(O)cc2c1CC(c1ccc(O)c(CC=C(C)C)c1O)CO2	Isoflavanones	Isoflavonoids	FALSE	0.586619	0.593855
GDAAEAXMNLVRCZ-UHFFFAOYSA-N	COc1cc2c(c(OC)c1CC=C(C)C)CC(c1ccc(O)c(CC=C(C)C)c1O)CO2	Isoflavanones	Isoflavonoids	FALSE	0.582862	0.587494
WGFZGIKSGDMTLL-UHFFFAOYSA-N	COc1c2c(cc3occc13)OCC(c1ccc(O)c(CC=C(C)C)c1O)C2		Isoflavonoids	FALSE	0.572377	0.555134
DDMAUIOCNQXFHL-UHFFFAOYSA-N	COc1cc2c(c(OC)c1CC=C(C)C)CC(c1ccc(O)cc1O)CO2	Isoflavanones	Isoflavonoids	FALSE	0.555413	0.553348
CBPFOSMNDISZLV-UHFFFAOYSA-N	COc1c(CC=C(C)C)c(O)cc2c1-c1oc3cc(O)c(CC=C(C)C)cc3c1CO2	Coumestan	Isoflavonoids	FALSE	0.553591	0.558937
XBXKUYYCBXJGEN-UHFFFAOYSA-N	COc1c(C)c(O)c(C(C)=O)c(O)c1Cc1c(O)c(C(C)=O)c(O)c2c1OC(C)(C)C(O)C2	Dimeric phloroglucinols	Phloroglucinols	FALSE	0.588662	0.557691
UYBMYSLWGHMDRE-UHFFFAOYSA-N	CCCC(=O)c1c(O)c(Cc2c(O)cc(O)c3c2OC(c2ccc(O)c(O)c2)C(O)C3)c(O)c(C)c1OC	Dimeric phloroglucinols	Phloroglucinols	FALSE	0.576269	0.567787
RUJJINASGSJJBC-UHFFFAOYSA-N	COc1c(CC=C(C)C)c(O)c2c(c1C(C)=O)OC(C)(C)C(O)C2	Prenylated,geranylated phloroglucinols	Phloroglucinols	FALSE	0.569096	0.550625
KRYKWOWGDHFBOE-UHFFFAOYSA-N	COc1c(CC=C(C)C)c(O)c(C(CC(C)C)c2c(O)c(C(C)=O)c(O)c3c2OC(C)(C)C(O)C3)c(O)c1C(C)=O	Dimeric phloroglucinols	Phloroglucinols	FALSE	0.557492	0.55104
WBBFPTADSLHEAT-UHFFFAOYSA-N	COc1c(CC=C(C)C)c(O)c(C(CC(C)C)c2c(O)c3c(c(C(C)=O)c2O)OC(C)(C)C(O)C3)c(O)c1C(C)=O	Dimeric phloroglucinols	Phloroglucinols	FALSE	0.557492	0.55104
OCTOUTVGBYMWGI-UHFFFAOYSA-N	COc1cc(=O)oc(C=Cc2ccc3c(c2)OCO3)c1OC	Kavalactones and derivatives	Styrylpyrones	FALSE	0.58447	0.570813
QBWRCKLMBISIJV-UHFFFAOYSA-N	COc1ccc2c(c1)c1c(n2C)C2CC3C(=O)OCC3C(C1)N2C	Carboline alkaloids	Tryptophan alkaloids	FALSE	0.618497	0.556677
OMAFIMGHHMHANV-UHFFFAOYSA-N	COc1cc2c(c(OC)c1O)-c1ccc(OC)c(=O)cc1C(N=C(O)CO)CC2	Phenethylisoquinoline alkaloids	Tyrosine alkaloids	FALSE	0.607555	0.566728
KJCDBAVVDILRMP-UHFFFAOYSA-N	COc1c(O)cc2oc3cc4c(c(O)c3c(=O)c2c1CC=C(C)C)CCC(C)(C)O4	Methyl xanthones	Xanthones	FALSE	0.575345	0.562881
KCMPFWGUVNEDHW-UHFFFAOYSA-N	COc1c(O)cc2oc3cc4c(c(O)c3c(=O)c2c1CC=C(C)C)CC(O)C(C)(C)O4	Plant xanthones	Xanthones	FALSE	0.569683	0.551698
BHGUILBSZCQXQU-UHFFFAOYSA-N	COc1ccc(C(OC(C)=O)C2c3c(cc4c(c3OC)OCO4)CCN2C)c(C(=O)O)c1OC	Isoquinoline alkaloids	Tyrosine alkaloids	FALSE	0.628261	0.562787
JRVDUBFSQWHYRJ-UHFFFAOYSA-N	COc1c2c(cc3c1CCC(C)(C)O3)OCC(c1ccc(O)c(CC=C(C)C)c1O)C2	Pterocarpan	Isoflavonoids	FALSE	0.621946	0.586592
QAJSPAOAMMRBED-UHFFFAOYSA-N	CCC12CCCN3CCc4c(n(c5cc(OC)ccc45)C(=O)C1)C32	Iboga type	Tryptophan alkaloids	FALSE	0.597401	0.556018
COPJPVKUCSLNNG-UHFFFAOYSA-N	CC=C1CN2C3CC1C(C=O)C2Cc1c3n(C)c2ccc(OC)cc12	Corynanthe type	Tryptophan alkaloids	FALSE	0.59676	0.569695
JJEFVTKGUUWQGW-UHFFFAOYSA-N	CC=C1CN2C3CC1C(C=O)C2Cc1c3[nH]c2ccc(OC)cc12	Corynanthe type	Tryptophan alkaloids	FALSE	0.589576	0.562511
DCYAJVOKJAFSES-UHFFFAOYSA-N	COc1c2c(cc3c1-c1ccc(OC)c(=O)cc1C(N=C(C)O)CC3)OCO2	Phenethylisoquinoline alkaloids	Tyrosine alkaloids	FALSE	0.589332	0.556713
LHBFMNREWXJWOS-UHFFFAOYSA-N	CCCC(=O)c1c(O)c(Cc2c(O)cc(O)c3c2OC(c2ccc(O)c(O)c2)C(O)C3c2c(O)cc(O)c3c2OC(c2ccc(O)c(O)c2)C(O)C3)c(O)c(C)c1OC	Flavan-3-ols	Flavonoids	FALSE	0.585193	0.558062
JKLOZTFGRPYWHQ-UHFFFAOYSA-N	COc1ccc(C(O)C2c3c(cc4c(c3OC)OCO4)CCN2C)c(C=O)c1OC	Isoquinoline alkaloids	Tyrosine alkaloids	FALSE	0.582057	0.550768
RCZMWVKBVFOCEE-UHFFFAOYSA-N	COc1c(CC=C(C)C)c(O)cc2c1CC(c1ccc(O)cc1O)CO2	Isoflavanones	Isoflavonoids	FALSE	0.568931	0.56947
PMQBKFKEJGCJIK-UHFFFAOYSA-N	COc1cc2c(c(O)c1CC=C(C)C)C(=O)CC(c1ccc(O)cc1)O2	Flavanones	Flavonoids	FALSE	0.607866	0.57324
QWIIYBSNKMRSLQ-UHFFFAOYSA-N	COc1cc(O)c2c(c1)OC(c1ccc(OCC=C(C)C)c(OC)c1)CC2=O	Flavanones	Flavonoids	FALSE	0.595305	0.576632
VPRXRGLNLDGXIE-UHFFFAOYSA-N	COc1cc2c(c(CC=C(C)C)c1O)OC(c1ccc(O)c(O)c1CC=C(C)C)CC2	Flavans	Flavonoids	FALSE	0.590574	0.558639
GZTDFKLABHOHBU-UHFFFAOYSA-N	COc1cc(C2CC(=O)c3ccc(O)cc3O2)cc(CC=C(C)C)c1O	Flavanones	Flavonoids	FALSE	0.58271	0.571299
BEIJZISKRUUKGP-UHFFFAOYSA-N	COc1ccc(C2CC(=O)c3c(O)c(C)c(O)c(CC=C(C)C)c3O2)cc1CC=C(C)C	Flavanones	Flavonoids	FALSE	0.567055	0.581585
RWFWMUNVEYOSJX-UHFFFAOYSA-N	COc1ccc(C2CC(=O)c3c(cc(OC)c(CC=C(C)CCC=C(C)C)c3O)O2)cc1OC	Flavanones	Flavonoids	FALSE	0.566627	0.559605
IIIACKGGDCVYPY-UHFFFAOYSA-N	COc1ccc2c(c1CC=C(C)C)OC(c1ccc(O)cc1)CC2=O	Flavanones	Flavonoids	FALSE	0.559808	0.574101
UXCYCLZPAIYCPU-UHFFFAOYSA-N	COc1ccc(C2CC(=O)c3c(OC)cc(OC)c(CC=C(C)C)c3O2)cc1O	Flavanones	Flavonoids	FALSE	0.553205	0.567537
XTBZRPYCQNETRR-UHFFFAOYSA-N	COc1cc(O)c2c(c1)OC(c1ccc(OCC=C(C)C)cc1)CC2=O	Flavanones	Flavonoids	FALSE	0.553066	0.556014
OWTSKJPRWFIYHU-UHFFFAOYSA-N	COc1cc(O)c2c(c1CC=C(C)C)OC(c1ccc(O)cc1)CC2=O	Flavanones	Flavonoids	FALSE	0.552942	0.567274
SZJDORGDYSBBEW-UHFFFAOYSA-N	COc1ccc2c(c1)CCc1c(Cc3ccc(O)cc3)c(O)cc(OC)c1-2	Phenanthrenes	Phenanthrenoids	FALSE	0.607253	0.55385
ZDIPZSHKEZTSRZ-UHFFFAOYSA-N	COc1cc(O)c(Cc2ccc(O)cc2)c2c1-c1cc(Cc3ccc(O)cc3)c(O)cc1CC2	Phenanthrenes	Phenanthrenoids	FALSE	0.575566	0.554016
IJDKBQQHHQGECV-UHFFFAOYSA-N	COc1cc(O)c2c(c1Cc1ccc(O)cc1)CCc1c-2ccc(O)c1CC=C(C)C	Phenanthrenes	Phenanthrenoids	FALSE	0.56419	0.588735
SVEKHSLQCDXEMG-UHFFFAOYSA-N	COc1cc(O)c(Cc2ccc(O)cc2)c2c1-c1ccc(O)c(CC=C(C)C)c1CC2	Phenanthrenes	Phenanthrenoids	FALSE	0.562872	0.587417
QIXBWUHRQJSXBR-UHFFFAOYSA-N	COc1cc(O)c2c(c1Cc1ccc(O)cc1)CCc1c-2ccc2c1CCC(C)(C)O2	Phenanthrenes	Phenanthrenoids	FALSE	0.555688	0.553008
KZBOGBHKRGJKGR-UHFFFAOYSA-N	COc1ccc2c(c1O)CCc1c(Cc3ccc(O)cc3)c(O)cc(OC)c1-2	Phenanthrenes	Phenanthrenoids	FALSE	0.555386	0.561403
JHFXSQDNWODNBP-UHFFFAOYSA-N	CC(=O)OCC12C(OC(C)=O)C(OC(=O)C(C)C)C3C(OC(C)=O)C14OC3(C)COC(=O)c1cnccc1C(C)C(C)C(=O)OC(C(OC(C)=O)C2OC(C)=O)C4(C)O	Agarofuran sesquiterpenoids	Sesquiterpenoids	FALSE	0.566596	0.563949
LERNWSHUQATAEP-UHFFFAOYSA-N	COc1cc2oc3cc(O)c4c(c3c(=O)c2c(O)c1CC=C(C)C)CCC(C)(C)O4	Plant xanthones	Xanthones	FALSE	0.576682	0.566268
SFKDMXNGSQTNLQ-UHFFFAOYSA-N	COCC1OC(Oc2cc(C=Cc3ccc(OC)c(OC)c3)cc(OC)c2)C(OC)C(OC)C1OC	Monomeric stilbenes	Stilbenoids	TRUE	0.632959	0.559894
IGAWJAFLFPMXQD-UHFFFAOYSA-N	CCC(C)C(O)C(=O)OC1C(OC=O)C2C(=C3C(O)CC(c4ccoc4)C31C)COC1CC(=O)OC3(C)COC(=O)CC3C12C	Limonoids	Triterpenoids	FALSE	0.613702	0.585524
TWYWRYXURLQZAS-UHFFFAOYSA-N	COc1cc(C(C)OCC=C(C)CCCC(C)CCCC(C)CCCC(C)C)c2c(c1C)CCc1c-2ccc(O)c1C	Prenyl quinone meroterpenoids	Meroterpenoids	FALSE	0.593479	0.564192
QHGFPRZWWKUHKF-UHFFFAOYSA-N	COc1cccc2c1C(=O)c1c(O)c3c(c(O)c1C2=O)CC(O)(C(=O)CO)CC3	Anthracyclines	Polycyclic aromatic polyketides	FALSE	0.58774	0.557425
NCAYOGILTZXFSF-UHFFFAOYSA-N	CC(=O)OC1COC(=O)c2cc(O)c(O)c(O)c2-c2c(cc(O)c(O)c2O)C(=O)OC1C1OC(=O)c2cc(O)c(O)c3c2C2C4=C(C(=O)C(O)(O)C2(O)O3)C(c2c(O)cc(O)c3c2OC(c2ccc(O)c(O)c2)C(O)C3)C1OC4=O	Gallotannins	Phenolic acids (C6-C1)	FALSE	0.578303	0.55155
ZSBQVEBOLRBQAZ-UHFFFAOYSA-N	COc1cc(O)c2c(c1)OC(c1ccc(OCC=C(C)CCC(C)C)c(OC)c1)CC2=O	Flavanones	Flavonoids	FALSE	0.567395	0.552286
KPOHXWINICIAQL-UHFFFAOYSA-N	CC(=CC(=O)OC1C(C)CC2OC1(O)C(O)C1(C)CCC(O1)C(C)(C)C=CC(C)C2=O)C(C)O			TRUE	0.567326	0.550289
VOCGSQHKPZSIKB-UHFFFAOYSA-N	COc1cc2c(cc1CC=C(C)C)C(=O)CC(c1ccc(O)cc1)O2	Flavanones	Flavonoids	FALSE	0.560112	0.55391
MDRKJMLXLVCUIU-UHFFFAOYSA-N	COc1ccc(C2CC(=O)c3c(O)cc(O)c(CC=C(C)C)c3O2)cc1O	Flavanones	Flavonoids	FALSE	0.553037	0.56737
VLQAFTDOIRUYSZ-UHFFFAOYSA-N	CCC12CCCn3ccc(c31)-c1ccccc1N=C(O)CC2	Aspidosperma type	Tryptophan alkaloids	FALSE	0.552619	0.556901
WXKBJQDQAKYKRE-UHFFFAOYSA-N	COc1cc(CC2(O)OCC(c3ccc(O)c(OC)c3)C2COC2OC(CO)C(O)C(O)C2O)ccc1O	Arylnaphthalene and aryltetralin lignans	Lignans	TRUE	0.582549	0.577468
XJUWVEYHINVAMP-UHFFFAOYSA-N	C=CC1C(OC2OC(CO)C(O)C(O)C2OC(=O)C=Cc2cc(OC)c(O)c(OC)c2)OC=C2C(=O)N3CCc4cc(O)c(O)cc4C3CC21	Isoquinoline alkaloids	Tyrosine alkaloids	TRUE	0.593456	0.558896
NJNVTGXVNWOETM-UHFFFAOYSA-N	CC=C(C)C(CCC(C)CCCC(C)CCCC(C)C)OC1C(CO)OC(Oc2cc(O)c3c(=O)c(O)c(-c4ccc(OC)c(OC)c4)oc3c2)C(O)C1O	Flavonols	Flavonoids	TRUE	0.604038	0.552578
VGFIBRGPMCIEQV-UHFFFAOYSA-N	CN=C1NC(=Nc2nc(Cc3ccc(OC)cc3)c(Cc3cc(OC)c(O)c(OC)c3)n2C)C(=O)N1C	Imidazole alkaloids	Histidine alkaloids	FALSE	0.560325	0.550279
HDNASRQCNMQTQY-UHFFFAOYSA-N	COc1ccc2c(c1)c1c(n2C)C2CC3C(C=O)=C(C)OCC3C(C1)N2C	Carboline alkaloids	Tryptophan alkaloids	FALSE	0.636381	0.570547
WKAHILKZCKROET-UHFFFAOYSA-N	CCCC(=O)OC1C(C)OC(OC2CC(OC3CC(OC4C(=O)c5c(cc6cc(OC7CC(OC8CC(O)C(OC)C(C)O8)C(OC(C)=O)C(C)O7)c(C)c(O)c6c5O)CC4C(OC)C(C)C(O)C(C)O)OC(C)C3O)OC(C)C2O)CC1(C)O	Erythromycins	Macrolides	TRUE	0.583975	0.55606
RLRFDQCBCXUXFC-UHFFFAOYSA-N	COc1cc(O)c2c(c1Cc1ccc(O)cc1)CCc1c-2cc(Cc2ccc(O)cc2)c(O)c1CC=C(C)C	Phenanthrenes	Phenanthrenoids	FALSE	0.551444	0.556309
LKMSWRVEGLONJV-UHFFFAOYSA-N	COc1cc(O)c2c(O)c3c(c(-c4c(OC)cc5c(c4O)C(=O)c4c(O)cc(C)cc4C5=O)c2c1)CC(C)(O)CC3=O	Anthraquinones and anthrones	Polycyclic aromatic polyketides	FALSE	0.581932	0.556023
WGAIGQOQWHEZHO-UHFFFAOYSA-N	COc1ccc(C2CC(=O)c3c(O)c(CC=C(C)C)c(O)c(C)c3O2)cc1CC=C(C)C	Flavanones	Flavonoids	FALSE	0.565913	0.564278
CNPMAFLUEHEXRE-UHFFFAOYSA-N	COc1c(CC=C(C)C)c(O)cc2oc(-c3ccc(O)cc3O)cc12	2-arylbenzofurans	Isoflavonoids	FALSE	0.573438	0.562781
IKAKCXYPOMCITO-UHFFFAOYSA-N	COc1cc(O)ccc1-c1cc2c(OC)c(CC=C(C)C)c(O)cc2o1	2-arylbenzofurans	Isoflavonoids	FALSE	0.55391	0.574502

## Sheet: Plants Sources Classes
CLASS	N	AVE_C1	AVE_C2		SUPERCLASS	N	AVE_C1	AVE_C2
Chromanes	1	0.637136	0.583166		2-arylbenzofurans	6	0.577689	0.577123
Coumarins	2	0.586444	0.585629		Agarofuran sesquiterpenoids	12	0.59653	0.575218
Diarylheptanoids	2	0.568231	0.557879		Amarylidaceae alkaloids	3	0.59192	0.562514
Diterpenoids	44	0.588423	0.579133		Ansa macrolides	3	0.59831	0.570918
Flavonoids	53	0.574493	0.563933		Ansa peptide alkaloids	1	0.573667	0.552263
Histidine alkaloids	1	0.560325	0.550279		Anthracyclines	4	0.591721	0.567846
Isoflavonoids	25	0.573769	0.573135		Anthraquinones and anthrones	7	0.578391	0.559712
Lignans	6	0.58299	0.56897		Aporphine alkaloids	3	0.575525	0.563998
Linear polyketides	1	0.627305	0.571727		Arylnaphthalene and aryltetralin lignans	1	0.582549	0.577468
Macrolides	9	0.599275	0.567179		Aspidosperma type	8	0.590025	0.566608
Meroterpenoids	6	0.58063	0.559004		Bafilomycins	5	0.602914	0.56716
Monoterpenoids	2	0.596226	0.56658		Bauerane triterpenoids	1	0.572295	0.577956
Naphthalenes	1	0.619888	0.554709		Carboline alkaloids	8	0.604468	0.589303
Ornithine alkaloids	1	0.591767	0.563367		Carotenoids (C40, Î¨-Î¨)	2	0.600106	0.550623
Peptide alkaloids	1	0.573667	0.552263		Chalcones	11	0.566788	0.559563
Phenanthrenoids	10	0.573417	0.564557		Cholestane steroids	2	0.6313	0.59028
Phenolic acids (C6-C1)	2	0.578345	0.55537		Chromones	1	0.637136	0.583166
Phenylpropanoids (C6-C3)	1	0.577992	0.557192		Cinnamic acid amides	1	0.577992	0.557192
Phloroglucinols	16	0.573208	0.58661		Corynanthe type	4	0.584963	0.560949
Polycyclic aromatic polyketides	11	0.583238	0.56267		Coumestan	2	0.556555	0.55796
Polyethers	1	0.573219	0.564295		Cucurbitane triterpenoids	1	0.551228	0.565939
Pseudoalkaloids	12	0.579848	0.562323		Cycloeudesmane sesquiterpenoids	1	0.573869	0.554493
Sesquiterpenoids	20	0.599217	0.571865		Daucane sesquiterpenoids	7	0.610781	0.572926
Steroids	2	0.6313	0.59028		Diarylether type diarylheptanoids	1	0.561483	0.564115
Stilbenoids	9	0.580315	0.563657		Dibenzylbutyrolactone lignans	2	0.582474	0.569658
Styrylpyrones	2	0.589699	0.567099		Dimeric phloroglucinols	15	0.573482	0.589009
Terphenyls	3	0.569462	0.575266		Elfamycins	1	0.627305	0.571727
Triterpenoids	18	0.580221	0.57014		Erythromycins	1	0.583975	0.55606
Tryptophan alkaloids	30	0.5926	0.574838		Flavan-3-ols	5	0.588434	0.572357
Tyrosine alkaloids	16	0.585851	0.561911		Flavanones	26	0.573588	0.567666
Xanthones	14	0.576001	0.573098		Flavans	6	0.575267	0.557387
					Flavones	5	0.579421	0.553288
					Flavonols	2	0.585544	0.556676
					Gallotannins	1	0.578303	0.55155
					Iboga type	5	0.584382	0.574235
					Imidazole alkaloids	1	0.560325	0.550279
					Iridoids monoterpenoids	1	0.627611	0.565058
					Isocoumarins	1	0.578519	0.590883
					Isoflavanones	9	0.565263	0.574658
					Isoflavones	1	0.552669	0.555774
					Isoquinoline alkaloids	6	0.58616	0.560328
					Jatrophane diterpenoids	2	0.571783	0.56475
					Kavalactones and derivatives	2	0.589699	0.567099
					Lathyrane diterpenoids	4	0.565768	0.564725
					Limonoids	16	0.582528	0.569914
					Linear diarylheptanoids	1	0.574978	0.551643
					Methyl xanthones	1	0.575345	0.562881
					Monomeric stilbenes	7	0.581622	0.56627
					Morphinan alkaloids	1	0.595998	0.570141
					Naphthoquinones	1	0.619888	0.554709
					Neolignans	2	0.583124	0.571435
					Oligomeric stibenes	1	0.573874	0.551236
					Phenanthrenes	10	0.573417	0.564557
					Phenethylisoquinoline alkaloids	3	0.586109	0.559642
					Plant xanthones	13	0.576051	0.573884
					Polyamines	1	0.591767	0.563367
					Polyether ionophores	1	0.573219	0.564295
					Polyprenylated cyclic polyketides (Hop meroterpenoids)	1	0.567496	0.555153
					Prenyl quinone meroterpenoids	2	0.578069	0.570686
					Prenylated,geranylated phloroglucinols	1	0.569096	0.550625
					Pterocarpan	7	0.589477	0.577144
					p-Terphenyls	3	0.569462	0.575266
					Pyrroloquinoline alkaloids	5	0.592061	0.576578
					Secoiridoid monoterpenoids	1	0.564841	0.568101
					Simple coumarins	1	0.594369	0.580375
					Simple phenolic acids	1	0.578387	0.559189
					Steroidal alkaloids	3	0.610731	0.560227
					Taxane diterpenoids	37	0.591502	0.581816
					Terpenoid alkaloids	9	0.569554	0.563021
					Tetracyclic diterpenoids	1	0.598398	0.566223
					Tetraketide meroterpenoids	1	0.559931	0.556251

## Sheet: Plants Sources Plants
PLANTS	TOTAL COMPOUNDS	ACTIVE COMPOUNDS (>0.55)	C1_AVE	C2_AVE	FRACTION
TAXUS BACCATA	213	29	0.604358	0.581404	13.615
TAXUS CUSPIDATA	236	21	0.607661	0.584293	8.89831
TAXUS WALLICHIANA	189	20	0.603024	0.579538	10.582
TAXUS CANADENSIS	128	19	0.592732	0.585397	14.8438
GLYCYRRHIZA URALENSIS	465	18	0.580343	0.578536	3.87097
TAXUS WALLICHIANA VAR. WALLICHIANA	200	18	0.598347	0.587069	9
TAXUS MAIREI	227	13	0.59558	0.581706	5.72687
TAXUS BREVIFOLIA	115	12	0.601239	0.582275	10.4348
GLYCYRRHIZA INFLATA	254	11	0.58107	0.576462	4.33071
GLYCYRRHIZA GLABRA	430	11	0.58107	0.576462	2.55814
TAXUS X MEDIA	40	9	0.6048	0.583849	22.5
CORYLUS AVELLANA	4815	8	0.604905	0.57718	0.166147
PICRORHIZA KURROOA	200	8	0.600303	0.564529	4
MALVA CRISPA	120	7	0.596402	0.564453	5.83333
TOXICODENDRON SUCCEDANEUM	174	7	0.596402	0.564453	4.02299
GARCINIA MANGOSTANA	4886	7	0.580921	0.576069	0.143266
CROTON CALIFORNICUS	120	7	0.596402	0.564453	5.83333
RATIBIDA LATIPALEARIS	124	7	0.596402	0.564453	5.64516
DENDROBIUM ROTUNDATUM	125	7	0.596402	0.564453	5.6
CULCITIUM CANESCENS	124	7	0.596402	0.564453	5.64516
GARCINIA COWA	101	7	0.570315	0.568609	6.93069
WEDDELLINA SQUAMULOSA	121	7	0.596402	0.564453	5.78512
CAMELLIA SINENSIS	2851	6	0.573769	0.577657	0.210452
TABERNAEMONTANA CORYMBOSA	141	6	0.589937	0.579695	4.25532
GLYCYRRHIZA ASPERA	54	6	0.573273	0.570347	11.1111
ELAPHOGLOSSUM SPATULATUM	6	6	0.574523	0.6047	100
ALSTONIA ANGUSTIFOLIA	105	6	0.608092	0.571104	5.71429
SYZYGIUM AROMATICUM	5060	5	0.588021	0.57412	0.0988142
BLETILLA STRIATA	112	5	0.582064	0.57227	4.46429
ALSTONIA MACROPHYLLA	101	5	0.604544	0.598194	4.9505
SERPOCAULON TRISERIALE	131	5	0.576307	0.573184	3.81679
DOLOMIAEA SOULIEI	179	5	0.576307	0.573184	2.7933
TAXUS SUMATRANA	73	5	0.605036	0.582529	6.84932
EUCALYPTUS CAMALDULENSIS	292	5	0.576307	0.573184	1.71233
ASTER BELLIDIASTRUM	143	5	0.576307	0.573184	3.4965
NICOTIANA SYLVESTRIS	139	5	0.576307	0.573184	3.59712
LONICERA HYPOLEUCA	132	5	0.576307	0.573184	3.78788
CAMPTOTHECA ACUMINATA	91	4	0.601717	0.581426	4.3956
ACONITUM SOONGARICUM	29	4	0.578639	0.557589	13.7931
ACONITUM EPISCOPALE	48	4	0.565136	0.560455	8.33333
ACRONYCHIA TRIFOLIOLATA	21	4	0.570954	0.562154	19.0476
TOLPIS WEBBII	91	4	0.588734	0.574987	4.3956
TAXUS	16	4	0.618249	0.584868	25
ARBUTUS UNEDO	64	4	0.578639	0.557589	6.25
ELAPHOGLOSSUM PILOSELLOIDES	10	4	0.581997	0.606746	40
GLORIOSA SUPERBA	50	4	0.586914	0.55891	8
TAXUS CHINENSIS	89	4	0.592025	0.590298	4.49438
OPHIORRHIZA PUMILA	39	4	0.563717	0.567535	10.2564
MORUS ALBA	3577	4	0.575307	0.564237	0.111826
LYCIUM CHINENSE	256	4	0.574201	0.561848	1.5625
GLYCYRRHIZA	25	3	0.580973	0.581376	12
CORDIA AMERICANA	36	3	0.585881	0.578847	8.33333
WULFENIA ORIENTALIS	26	3	0.569462	0.575266	11.5385
ACHILLEA CRETICA	41	3	0.585881	0.578847	7.31707
ULVA LACTUCA	77	3	0.569462	0.575266	3.8961
LONCHOCARPUS UTILIS	12	3	0.585881	0.578847	25
CELASTRUS ANGULATUS	102	3	0.598321	0.588076	2.94118
PAPAVER SOMNIFERUM	1743	3	0.580166	0.569807	0.172117
SWIETENIA MACROPHYLLA	56	3	0.610403	0.573888	5.35714
EUONYMUS HAMILTONIANUS VAR. SIEBOLDIANUS	8	3	0.628017	0.57841	37.5
SPIRANTHES SINENSIS	34	3	0.582349	0.572338	8.82353
ALANGIUM LONGIFLORUM	76	3	0.603367	0.580805	3.94737
ARCTIUM LAPPA	4893	3	0.583373	0.56999	0.0613121
SALVIA HISPANICA	4896	3	0.573954	0.564019	0.0612745
FLEROYA STIPULOSA	23	3	0.569462	0.575266	13.0435
SPIRANTHES VERNALIS	15	3	0.582789	0.572778	20
TARAXACUM DISSEMINATUM	20	3	0.569462	0.575266	15
CEPHALOTAXUS FORTUNEI	134	3	0.624878	0.580412	2.23881
GARCINIA DULCIS	3340	3	0.571329	0.572394	0.0898204
ARTOCARPUS ALTILIS	4882	3	0.586387	0.559238	0.0614502
ERYTHRINA ABYSSINICA	117	3	0.563495	0.561789	2.5641
OLEA EUROPAEA	4959	3	0.568884	0.571511	0.0604961
ACROSTICHUM AUREUM	27	3	0.569462	0.575266	11.1111
RHEUM UNDULATUM	52	3	0.60477	0.572105	5.76923
CATHARANTHUS ROSEUS	253	3	0.626363	0.572224	1.18577
PLEIONE BULBOCODIOIDES	90	3	0.596219	0.577586	3.33333
ANGELICA KEISKEI	4798	3	0.565974	0.570676	0.0625261
CRATEVA RELIGIOSA	4729	3	0.576058	0.561329	0.0634384
AZADIRACHTA INDICA	270	3	0.555077	0.559501	1.11111
SOLANUM CAPSICASTRUM	25	3	0.569462	0.575266	12
PEDICULARIS SEMITORTA	39	3	0.585881	0.578847	7.69231
ACONITUM SP.	3	3	0.566468	0.562727	100
SCOPOLIA JAPONICA	49	3	0.585881	0.578847	6.12245
ARTOCARPUS HETEROPHYLLUS	4849	3	0.577556	0.56134	0.0618684
PLEIONE FORMOSANA	12	2	0.589693	0.558082	16.6667
MEGACEROS FLAGELLARIS	5	2	0.56074	0.57194	40
PERSEA AMERICANA	4894	2	0.601039	0.57913	0.0408664
XYLOCARPUS GRANATUM	233	2	0.575566	0.555548	0.858369
BAMBUSA CHUNGII	32	2	0.593168	0.566103	6.25
MAYTENUS HOOKERI	96	2	0.62773	0.579035	2.08333
EUPHORBIA ANTIQUORUM	108	2	0.571409	0.564376	1.85185
CURCUMA LONGA	5023	2	0.592455	0.583283	0.0398168
KHAYA IVORENSIS	138	2	0.571992	0.559796	1.44928
ACONITUM	24	2	0.562561	0.557984	8.33333
ALSTONIA MUELLERIANA	162	2	0.587526	0.591919	1.23457
ATALANTIA RACEMOSA	184	2	0.568345	0.560702	1.08696
SENNA SIAMEA	240	2	0.571992	0.559796	0.833333
TURRAEA OBTUSIFOLIA	2	2	0.579973	0.58371	100
GARCINIA MORELLA	49	2	0.576778	0.571087	4.08163
MEDICAGO SATIVA	4947	2	0.574312	0.570867	0.0404285
ACACIA ORITES	9	2	0.571502	0.556667	22.2222
MILLETTIA ERYTHROCALYX	208	2	0.568345	0.560702	0.961538
ONONIS VAGINALIS	188	2	0.568345	0.560702	1.06383
BRASSICA OLERACEA	4930	2	0.573915	0.573917	0.040568
MELICOPE DURIFOLIA	3	2	0.58135	0.564459	66.6667
TAXUS FLORIDANA	17	2	0.614073	0.584899	11.7647
ANNONA CHERIMOLA	4888	2	0.601039	0.57913	0.0409165
TABERNAEMONTANA DIVARICATA	151	2	0.572855	0.563709	1.3245
ZINGIBER OFFICINALE	5236	2	0.580075	0.561148	0.0381971
PASSIFLORA EDULIS	4860	2	0.588469	0.56701	0.0411523
CAPSICUM ANNUUM	5358	2	0.585172	0.570654	0.0373274
HERACLEUM PASTINACIFOLIUM	16	2	0.571502	0.556667	12.5
DIOSCOREA JAPONICA	153	2	0.571992	0.559796	1.30719
CRAMBE TATARICA	176	2	0.568345	0.560702	1.13636
ALKANNA CAPPADOCICA	183	2	0.568345	0.560702	1.0929
ALANGIUM VILLOSUM	16	2	0.575385	0.5561	12.5
RIBES RUBRUM	4856	2	0.57879	0.571339	0.0411862
DRYMONIA MACROPHYLLA	34	2	0.593168	0.566103	5.88235
MUNTINGIA CALABURA	73	2	0.55196	0.550005	2.73973
CEPHALOTAXUS HAINANENSIS	76	2	0.614073	0.584899	2.63158
BRUGMANSIA ARBOREA	38	2	0.593168	0.566103	5.26316
VALLESIA GLABRA	28	2	0.552619	0.556901	7.14286
MANGIFERA INDICA	5014	2	0.592455	0.583283	0.0398883
EUONYMUS MAACKII	99	2	0.628017	0.57841	2.0202
IXERIS STOLONIFERA	122	2	0.571992	0.559796	1.63934
ELAPHOGLOSSUM GAYANUM	2	2	0.577996	0.602331	100
CRASPIDOSPERMUM VERTICILLATUM	116	2	0.571992	0.559796	1.72414
KHAYA SENEGALENSIS	185	2	0.571992	0.559796	1.08108
CEDRUS LIBANI	159	2	0.571992	0.559796	1.25786
SOPHORA MOLLIS	42	2	0.553197	0.563139	4.7619
BOTRYOCOCCUS BRAUNII	92	2	0.600106	0.550623	2.17391
FERULA COMMUNIS	95	2	0.595073	0.568979	2.10526
LESPEDEZA THUNBERGII	15	2	0.566484	0.572932	13.3333
ARISTOLOCHIA ZOLLINGERIANA	129	2	0.571992	0.559796	1.55039
AGRIMONIA PILOSA	115	2	0.580731	0.562925	1.73913
FLEMINGIA MACROPHYLLA	49	2	0.602404	0.575546	4.08163
SPIRANTHES SINENSIS VAR. AMOENA	6	2	0.559939	0.570871	33.3333
CERINTHE MINOR	145	2	0.571992	0.559796	1.37931
BENINCASA HISPIDA	4856	2	0.583187	0.573601	0.0411862
ACONITUM TRANSSECTUM	13	2	0.569862	0.561952	15.3846
EHRETIA DICKSONII	115	2	0.571992	0.559796	1.73913
TABERNAEMONTANA BOVINA	33	2	0.553187	0.565594	6.06061
PUTTERLICKIA VERRUCOSA	32	2	0.62773	0.579035	6.25
TRIAENOPHORA RUPESTRIS	119	2	0.571992	0.559796	1.68067
GARCINIA SCORTECHINII	127	2	0.576077	0.58102	1.5748
MAYTENUS SERRATA	50	2	0.62773	0.579035	4
PTEROCEPHALUS PLUMOSUS	10	2	0.571502	0.556667	20
ROSA HENRYI	66	2	0.581119	0.563177	3.0303
RHEUM RHABARBARUM	4820	2	0.583187	0.573601	0.0414938
PAPAVER FUGAX	20	2	0.581537	0.568982	10
SILYBUM MARIANUM	94	2	0.573275	0.554553	2.12766
RAPHANUS SATIVUS	4903	2	0.574548	0.569864	0.0407914
BALANOPHORA INVOLUCRATA	125	2	0.571992	0.559796	1.6
SPINACIA OLERACEA	4974	2	0.573915	0.573917	0.0402091
EUPHORBIA ROYLEANA	62	2	0.566993	0.559961	3.22581
PTERIS SEMIPINNATA	188	2	0.568345	0.560702	1.06383
MELIA AZEDARACH	396	2	0.567298	0.552552	0.505051
ABRUS PULCHELLUS SUBSP. CANTONIENSIS	55	2	0.593168	0.566103	3.63636
AUSTROBAILEYA SCANDENS	71	2	0.608323	0.591759	2.8169
SENNA SOPHERA	127	2	0.56825	0.564919	1.5748
CULLEN CORYLIFOLIUM	97	2	0.567433	0.563521	2.06186
AJUGA TAIWANENSIS	30	2	0.56074	0.57194	6.66667
MALLOTUS JAPONICUS	88	2	0.571992	0.559796	2.27273
PAPAVER PSEUDO-ORIENTALE	18	2	0.581537	0.568982	11.1111
CARDUUS ACANTHOIDES	14	2	0.591767	0.563367	14.2857
PUNICA GRANATUM	5006	2	0.592455	0.583283	0.0399521
SAUSSUREA MEDUSA	74	2	0.56074	0.57194	2.7027
RUTA OREOJASME	29	2	0.593168	0.566103	6.89655
LARIX CAJANDERI	112	2	0.571992	0.559796	1.78571
LUPINUS ALBUS	4854	2	0.572749	0.560466	0.0412031
EUONYMUS SACHALINENSIS	37	2	0.565999	0.563843	5.40541
PSIDIUM GUAJAVA	4971	2	0.581737	0.561102	0.0402334
BRASSICA RAPA SUBSP. OLEIFERA	74	2	0.571938	0.569074	2.7027
ACONITUM HEMSLEYANUM	34	2	0.556425	0.553289	5.88235
GLYCOSMIS CHLOROSPERMA	40	2	0.553004	0.561644	5
GENTIANA PYRENAICA	37	2	0.593168	0.566103	5.40541
GNETUM HAINANENSE	23	2	0.577538	0.563892	8.69565
GYPSOPHILA PANICULATA	71	2	0.581119	0.563177	2.8169
GINKGO BILOBA	4952	2	0.60679	0.57227	0.0403877
CONCHOCARPUS GAUDICHAUDIANUS	10	2	0.577992	0.557192	20
ORNITHOGALUM SAUNDERSIAE	31	2	0.6313	0.59028	6.45161
SEXTONIA RUBRA	131	2	0.571992	0.559796	1.52672
VALERIANA ALLIARIIFOLIA	59	2	0.581119	0.563177	3.38983
LOTUS JAPONICUS	120	2	0.571992	0.559796	1.66667
JUGLANS REGIA	4909	2	0.592455	0.583283	0.0407415
HESPEROCYPARIS STEPHENSONII	9	2	0.571502	0.556667	22.2222
PAPAVER ORIENTALE	93	2	0.604639	0.574992	2.15054
ANTIARIS TOXICARIA	51	2	0.552615	0.555467	3.92157
HYPERICUM ASCYRON	157	2	0.571992	0.559796	1.27389
ANNONA SQUAMOSA	5004	2	0.601039	0.57913	0.039968
ANNONA MURICATA	4876	2	0.601039	0.57913	0.0410172
GLOXINIA ERINOIDES	27	2	0.593168	0.566103	7.40741
VINCA MAJOR	37	2	0.593168	0.566103	5.40541
AGERATINA PICHINCHENSIS	17	2	0.571502	0.556667	11.7647
AMBROSIA ARTEMISIIFOLIA	111	2	0.581119	0.563177	1.8018
ARABIDOPSIS THALIANA	855	2	0.576908	0.572432	0.233918
PLATOSTOMA PALUSTRE	13	2	0.56074	0.57194	15.3846
BROUSSONETIA PAPYRIFERA	185	2	0.593349	0.562644	1.08108
NYMANIA CAPENSIS	27	2	0.579973	0.58371	7.40741
HUMULUS LUPULUS	415	2	0.568345	0.560702	0.481928
CARTHAMUS TINCTORIUS	5017	2	0.592455	0.583283	0.0398645
FERULA VESCERITENSIS	25	2	0.580137	0.574629	8
TAXUS CUSPIDATA VAR. NANA	3	2	0.596976	0.598506	66.6667
SYNCARPIA HILLII	177	2	0.568345	0.560702	1.12994
ERYTHRINA BURTTII	70	2	0.553888	0.557035	2.85714
KOPSIA OFFICINALIS	37	2	0.576178	0.576406	5.40541
MUNDULEA SERICEA	33	2	0.556375	0.570687	6.06061
ANCISTROCLADUS ILEBOENSIS	21	2	0.608323	0.591759	9.52381
BUDDLEJA CORDATA	189	2	0.568345	0.560702	1.0582
ABUTILON BIDENTATUM	56	2	0.581119	0.563177	3.57143
ALLIUM AMPELOPRASUM	4879	2	0.581845	0.580768	0.040992
JUNIPERUS RIGIDA VAR. CONFERTA	183	2	0.568345	0.560702	1.0929
DIOSPYROS ERIANTHA	189	2	0.568345	0.560702	1.0582
BARTRAMIA POMIFORMIS	119	2	0.571992	0.559796	1.68067
SOROCEA GUILLEMINIANA	18	1	0.557761	0.581064	5.55556
CUCURBITA	4771	1	0.585172	0.570654	0.02096
RHIZOMNIUM PSEUDOPUNCTATUM	45	1	0.579981	0.593627	2.22222
MICROPLUMERIA ANOMALA	3	1	0.564314	0.57788	33.3333
ASPIDOSPERMA EXCELSUM	12	1	0.552619	0.556901	8.33333
ACONITUM HEMSLEYANUM VAR. CIRCINATUM	12	1	0.574921	0.557744	8.33333
STRYCHNOS MYRTOIDES	7	1	0.590849	0.569283	14.2857
ACONITUM CARMICHAELII	152	1	0.56114	0.553638	0.657895
TOXICODENDRON RADICANS	45	1	0.579981	0.593627	2.22222
LIGULARIA LANKONGENSIS	55	1	0.578519	0.590883	1.81818
LYCORIS TRAUBII	39	1	0.586619	0.593855	2.5641
DIMOCARPUS LONGAN	4726	1	0.585172	0.570654	0.0211595
ACONITUM UMBROSUM	53	1	0.578519	0.590883	1.88679
BORAGO OFFICINALIS	4756	1	0.585172	0.570654	0.0210261
BOLBOSCHOENUS MARITIMUS	47	1	0.578519	0.590883	2.12766
CICHORIUM ENDIVIA	4908	1	0.585172	0.570654	0.0203749
CLARISIA RACEMOSA	2	1	0.572555	0.553364	50
SESELI PONTICUM	2	1	0.564314	0.57788	50
PHASEOLUS COCCINEUS	4787	1	0.585172	0.570654	0.0208899
CROTON URUCURANA	32	1	0.616907	0.587607	3.125
PINUS TAEDA	29	1	0.55598	0.564777	3.44828
ISODON PHARICUS	64	1	0.599738	0.595911	1.5625
DUGUETIA FLAGELLARIS	15	1	0.597806	0.564295	6.66667
ERYTHROPHLEUM IVORENSE	62	1	0.581202	0.576548	1.6129
CAPSICUM CHINENSE	4707	1	0.585172	0.570654	0.021245
TEUCRIUM CANADENSE	12	1	0.57995	0.569073	8.33333
LONCHOCARPUS SUBGLAUCESCENS	26	1	0.572244	0.552526	3.84615
NARCISSUS TAZETTA	70	1	0.611833	0.561505	1.42857
MELIANTHUS MAJOR	32	1	0.616907	0.587607	3.125
JUGLANS CATHAYENSIS	10	1	0.627305	0.571727	10
VERATRUM DAHURICUM	52	1	0.575876	0.572631	1.92308
DAUCUS CAROTA	5118	1	0.585172	0.570654	0.0195389
PYRUS COMMUNIS	4915	1	0.585172	0.570654	0.0203459
HELICHRYSUM LEPIDISSIMUM	78	1	0.595839	0.576366	1.28205
CASEARIA MEMBRANACEA	61	1	0.599738	0.595911	1.63934
SALIX PULCHRA	4703	1	0.585172	0.570654	0.021263
VIGNA UNGUICULATA	4756	1	0.585172	0.570654	0.0210261
VACCINIUM OXYCOCCOS	4877	1	0.585172	0.570654	0.0205044
LITSEA CITRATA	7	1	0.594929	0.563385	14.2857
ROSA	4773	1	0.585172	0.570654	0.0209512
PSEUDOCEDRELA KOTSCHYI	59	1	0.587241	0.560099	1.69492
SESELI DICHOTOMUM	2	1	0.564314	0.57788	50
PHYTOLACCA AMERICANA	4842	1	0.585172	0.570654	0.0206526
CERATONIA SILIQUA	4788	1	0.585172	0.570654	0.0208855
DIOSCOREA COLLETTII	28	1	0.599738	0.595911	3.57143
VITIS BETULIFOLIA	48	1	0.551228	0.565939	2.08333
LITCHI CHINENSIS	4813	1	0.585172	0.570654	0.0207771
VITELLARIA PARADOXA	1578	1	0.585172	0.570654	0.0633714
STRYCHNOS DIPLOTRICHA	20	1	0.590849	0.569283	5
FAGUS	4711	1	0.585172	0.570654	0.0212269
PANAX	4705	1	0.585172	0.570654	0.021254
TRIPTERYGIUM WILFORDII	422	1	0.575964	0.570548	0.236967
CATHA EDULIS	86	1	0.594873	0.552741	1.16279
ANIBA CITRIFOLIA	30	1	0.599738	0.595911	3.33333
SENECIO RETRORSUS	49	1	0.578519	0.590883	2.04082
PRUNUS PERSICA	4970	1	0.585172	0.570654	0.0201207
EPIMEDIUM SAGITTATUM	161	1	0.595839	0.576366	0.621118
IXANTHUS VISCOSUS	21	1	0.56128	0.573035	4.7619
ARTEMISIA CAMPESTRIS	73	1	0.560508	0.554031	1.36986
NUPHAR LUTEA	4857	1	0.585172	0.570654	0.0205888
AMARANTHUS	4894	1	0.585172	0.570654	0.0204332
HANDELIA TRICHOPHYLLA	19	1	0.559931	0.556251	5.26316
MATTEUCCIA STRUTHIOPTERIS	4821	1	0.585172	0.570654	0.0207426
SALVIA RUBESCENS	65	1	0.573869	0.554493	1.53846
TRICHOCOLEA TOMENTELLA	48	1	0.578387	0.559189	2.08333
SENNA MULTIGLANDULOSA	22	1	0.581932	0.556023	4.54545
DRACOCEPHALUM KOTSCHYI	168	1	0.616907	0.587607	0.595238
ARTEMISIA TANACETIFOLIA	25	1	0.573219	0.564295	4
MALUS PUMILA	4996	1	0.585172	0.570654	0.020016
TRICHOSPIRA VERTICILLATA	6	1	0.599738	0.595911	16.6667
SCHISANDRA CHINENSIS	267	1	0.616907	0.587607	0.374532
CORYDALIS YANHUSUO	92	1	0.552545	0.576705	1.08696
MENTHA SPICATA	4905	1	0.585172	0.570654	0.0203874
ARTEMISIA CAPILLARIS	332	1	0.55882	0.566699	0.301205
COLCHICUM RADDEANUM	8	1	0.589332	0.556713	12.5
SAMBUCUS NIGRA	4876	1	0.585172	0.570654	0.0205086
GNETUM PENDULUM	16	1	0.56257	0.556609	6.25
PHOENIX DACTYLIFERA	4867	1	0.585172	0.570654	0.0205465
PETRADORIA PUMILA	9	1	0.599738	0.595911	11.1111
LUPINUS	4706	1	0.585172	0.570654	0.0212495
AMELANCHIER ALNIFOLIA	4733	1	0.585172	0.570654	0.0211282
PHYLLOSTACHYS EDULIS	4767	1	0.585172	0.570654	0.0209776
HELIOTROPIUM HUASCOENSE	7	1	0.580208	0.56069	14.2857
JACQUEMONTIA PANICULATA	60	1	0.581202	0.576548	1.66667
CASTANEA SATIVA	4761	1	0.585172	0.570654	0.021004
SOLANUM LYCOPERSICUM VAR. CERASIFORME	4754	1	0.585172	0.570654	0.0210349
EUCALYPTUS TERETICORNIS	49	1	0.568644	0.57421	2.04082
TRICHILIA EMETICA	12	1	0.597721	0.601754	8.33333
VACCINIUM ARBOREUM	4716	1	0.585172	0.570654	0.0212044
RUSCUS HYPOGLOSSUM	45	1	0.579981	0.593627	2.22222
PIMPINELLA ANISUM	4832	1	0.585172	0.570654	0.0206954
SIMAROUBA GLAUCA	175	1	0.58298	0.565526	0.571429
DESMODIUM TORTUOSUM	36	1	0.551865	0.55187	2.77778
BRASSICA OLERACEA VAR. GEMMIFERA	4795	1	0.585172	0.570654	0.0208551
CYATHEA	4721	1	0.585172	0.570654	0.021182
METROXYLON SAGU	4701	1	0.585172	0.570654	0.0212721
CATANANCHE CAERULEA	44	1	0.551228	0.565939	2.27273
SALVIA OFFICINALIS	5028	1	0.585172	0.570654	0.0198886
XYLOPIA AROMATICA	80	1	0.616907	0.587607	1.25
FERULA KUHISTANICA	29	1	0.654093	0.582414	3.44828
CAMELLIA OLEIFERA	1603	1	0.585172	0.570654	0.062383
VIGNA UMBELLATA	4722	1	0.585172	0.570654	0.0211775
RAUVOLFIA SERPENTINA	72	1	0.552619	0.556901	1.38889
COCOS NUCIFERA	4863	1	0.585172	0.570654	0.0205634
RHEUM COREANUM	66	1	0.581202	0.576548	1.51515
CARYA	4716	1	0.585172	0.570654	0.0212044
ORIGANUM ONITES	4774	1	0.585172	0.570654	0.0209468
CICHORIUM INTYBUS VAR. FOLIOSUM	4702	1	0.585172	0.570654	0.0212675
HEDYSARUM ALPINUM	4734	1	0.585172	0.570654	0.0211238
VELLOZIA NANUZAE	191	1	0.58298	0.565526	0.52356
ASPIDOSPERMA QUEBRACHO-BLANCO	14	1	0.552619	0.556901	7.14286
ISODON SCOPARIUS	50	1	0.599738	0.595911	2
PHEBALIUM WHITEI	41	1	0.551228	0.565939	2.43902
VERATRUM ALBUM	39	1	0.628933	0.557925	2.5641
AMPHOROGYNE SPICATA	59	1	0.581202	0.576548	1.69492
BACCHARIS NEGLECTA	172	1	0.58298	0.565526	0.581395
COLCHICUM KURDICUM	5	1	0.589332	0.556713	20
COTONEASTER HORIZONTALIS	60	1	0.573869	0.554493	1.66667
ALLIUM TUBEROSUM	4765	1	0.585172	0.570654	0.0209864
VERATRUM NIGRUM VAR. USSURIENSE	13	1	0.628933	0.557925	7.69231
CALODENDRUM CAPENSE	68	1	0.566627	0.559605	1.47059
SOLANUM TUBEROSUM	5200	1	0.585172	0.570654	0.0192308
BRASSICA OLERACEA VAR. GONGYLODES	4816	1	0.585172	0.570654	0.0207641
ERAGROSTIS TEF	4898	1	0.585172	0.570654	0.0204165
PISTACIA VERA	4841	1	0.585172	0.570654	0.0206569
ERYTHRINA LYSISTEMON	49	1	0.553684	0.556129	2.04082
SALIX BABYLONICA	53	1	0.579981	0.593627	1.88679
SYNEILESIS PALMATA	23	1	0.573179	0.566147	4.34783
VACCINIUM MYRTILLUS	4867	1	0.585172	0.570654	0.0205465
RUMEX ACETOSA	4795	1	0.585172	0.570654	0.0208551
ARTEMISIA PRINCEPS	220	1	0.560325	0.550279	0.454545
MONSONIA SENEGALENSIS	169	1	0.58298	0.565526	0.591716
ELSHOLTZIA STAUNTONII	78	1	0.578585	0.570266	1.28205
CARISSA MACROCARPA	4708	1	0.585172	0.570654	0.0212404
FERULA LAPIDOSA	6	1	0.632502	0.567073	16.6667
RHEUM TANGUTICUM	132	1	0.581202	0.576548	0.757576
PISUM SATIVUM	5008	1	0.585172	0.570654	0.0199681
ARTOCARPUS GOMEZIANUS	17	1	0.563488	0.579668	5.88235
TURRAEA FLORIBUNDA	21	1	0.568419	0.565534	4.7619
ATRAPHAXIS SPINOSA	172	1	0.58298	0.565526	0.581395
ANNONA SENEGALENSIS	39	1	0.616907	0.587607	2.5641
ANACARDIUM OCCIDENTALE	4872	1	0.585172	0.570654	0.0205255
GARCINIA HANBURYI	55	1	0.579981	0.593627	1.81818
GAYLUSSACIA BACCATA	4703	1	0.585172	0.570654	0.021263
VITIS	4812	1	0.585172	0.570654	0.0207814
CUCUMIS MELO	4867	1	0.585172	0.570654	0.0205465
PRUNUS DOMESTICA	4877	1	0.585172	0.570654	0.0205044
PTERIDIUM ESCULENTUM	182	1	0.58298	0.565526	0.549451
BRASSICA OLERACEA VAR. BOTRYTIS	4907	1	0.585172	0.570654	0.0203791
CITRUS X PARADISI	4877	1	0.585172	0.570654	0.0205044
CROCUS SATIVUS	4972	1	0.585172	0.570654	0.0201126
RUBUS IDAEUS	4875	1	0.585172	0.570654	0.0205128
MELIA AZEDARACH VAR. TOOSENDAN	123	1	0.574088	0.551074	0.813008
MAMMEA AMERICANA	4773	1	0.585172	0.570654	0.0209512
KADSURA COCCINEA	147	1	0.599738	0.595911	0.680272
ZINNIA GRANDIFLORA	7	1	0.616907	0.587607	14.2857
COLCHICUM LAETUM	9	1	0.589332	0.556713	11.1111
CORYLUS	4761	1	0.585172	0.570654	0.021004
VICIA FABA	4838	1	0.585172	0.570654	0.0206697
GYMNOCALYCIUM SCHICKENDANTZII	169	1	0.58298	0.565526	0.591716
GLYCOSMIS CRAIBII	18	1	0.553205	0.567537	5.55556
CARPESIUM CERNUUM	49	1	0.616907	0.587607	2.04082
LINDERA MEGAPHYLLA	22	1	0.552545	0.576705	4.54545
TRAGOPOGON PORRIFOLIUS	4789	1	0.585172	0.570654	0.0208812
CENTAUREA MACULOSA	171	1	0.58298	0.565526	0.584795
DURIO ZIBETHINUS	4731	1	0.585172	0.570654	0.0211372
PLATHYMENIA RETICULATA	172	1	0.58298	0.565526	0.581395
DIOSPYROS VIRGINIANA	4761	1	0.585172	0.570654	0.021004
VACCINIUM OVATUM	4702	1	0.585172	0.570654	0.0212675
HESPEROCYPARIS BAKERI	38	1	0.627611	0.565058	2.63158
ALLIUM FISTULOSUM	4969	1	0.585172	0.570654	0.0201248
MORELLA RUBRA	243	1	0.58298	0.565526	0.411523
MUSA ACUMINATA	4811	1	0.585172	0.570654	0.0207857
ORYZA RUFIPOGON	4867	1	0.585172	0.570654	0.0205465
CENTAUREA INVOLUCRATA	25	1	0.560325	0.550279	4
PETROSELINUM CRISPUM	4932	1	0.585172	0.570654	0.0202758
PHOTINIA SERRATIFOLIA	70	1	0.581202	0.576548	1.42857
PRUNUS DULCIS	4894	1	0.585172	0.570654	0.0204332
VERBENA BRASILIENSIS	34	1	0.572408	0.572024	2.94118
STEVIA LUCIDA	66	1	0.573869	0.554493	1.51515
BRASSICA OLERACEA VAR. VIRIDIS	4722	1	0.585172	0.570654	0.0211775
COLEUS XANTHANTHUS	69	1	0.552619	0.556901	1.44928
CINNAMOMUM VERUM	4829	1	0.585172	0.570654	0.0207082
PHYSALIS CRASSIFOLIA	15	1	0.616907	0.587607	6.66667
ESENBECKIA LEIOCARPA	184	1	0.58298	0.565526	0.543478
OPHIORRHIZA LIUKIUENSIS	31	1	0.57995	0.569073	3.22581
ERYTHRINA CRISTA-GALLI	38	1	0.57029	0.554392	2.63158
SISYMBRIUM	4713	1	0.585172	0.570654	0.0212179
THALICTRUM ATRIPLEX	26	1	0.574311	0.551573	3.84615
MORUS AUSTRALIS	126	1	0.557761	0.581064	0.793651
GRANGEA MADERASPATANA	86	1	0.581202	0.576548	1.16279
CASTANEA	4753	1	0.585172	0.570654	0.0210393
VERNONANTHURA PINGUIS	34	1	0.591767	0.563367	2.94118
ULMUS PUMILA	18	1	0.572295	0.577956	5.55556
HYPERICUM FABERI	9	1	0.599738	0.595911	11.1111
VACCINIUM RETICULATUM	4709	1	0.585172	0.570654	0.0212359
BERCHEMIA FLORIBUNDA	61	1	0.597676	0.557788	1.63934
STEPHANIA HERNANDIFOLIA	30	1	0.599738	0.595911	3.33333
DELPHINIUM GLAUCUM	10	1	0.584146	0.576662	10
SCUTELLARIA GLABRATA	55	1	0.552619	0.556901	1.81818
PANCRATIUM SICKENBERGERI	180	1	0.58298	0.565526	0.555556
DIPTERYX ODORATA	106	1	0.595839	0.576366	0.943396
PRUNUS ARMENIACA	4886	1	0.585172	0.570654	0.0204666
ASIMINA PARVIFLORA	179	1	0.58298	0.565526	0.558659
ACONITUM BULLEYANUM	7	1	0.56114	0.553638	14.2857
JUGLANS NIGRA	4974	1	0.585172	0.570654	0.0201045
FRITILLARIA CIRRHOSA	81	1	0.551228	0.565939	1.23457
DERRIS LAXIFLORA	31	1	0.570299	0.570258	3.22581
PANGIUM EDULE	4748	1	0.585172	0.570654	0.0210615
GARBERIA HETEROPHYLLA	9	1	0.57995	0.569073	11.1111
CAPSICUM BACCATUM VAR. BACCATUM	4700	1	0.585172	0.570654	0.0212766
MALPIGHIA EMARGINATA	4734	1	0.585172	0.570654	0.0211238
BALANOPHORA LAXIFLORA	70	1	0.581202	0.576548	1.42857
CORCHORUS OLITORIUS	4753	1	0.585172	0.570654	0.0210393
ARACHIS HYPOGAEA	4902	1	0.585172	0.570654	0.0203998
SYMPHONIA GLOBULIFERA	62	1	0.616094	0.590823	1.6129
DIOSCOREA COLLETTII VAR. HYPOGLAUCA	25	1	0.599738	0.595911	4
IPHIGENIA PALLIDA	1	1	0.589332	0.556713	100
PHORADENDRON VERNICOSUM	10	1	0.560565	0.588803	10
ROSA AGRESTIS	45	1	0.551228	0.565939	2.22222
PRUNUS PSEUDOCERASUS	79	1	0.560508	0.554031	1.26582
MENTHA X PIPERITA	4905	1	0.585172	0.570654	0.0203874
CALOTROPIS GIGANTEA	104	1	0.599738	0.595911	0.961538
DIOSCOREA	4759	1	0.585172	0.570654	0.0210128
THELESPERMA	4707	1	0.585172	0.570654	0.021245
MESPILUS GERMANICA	4781	1	0.585172	0.570654	0.0209161
PINALIA SPICATA	61	1	0.573869	0.554493	1.63934
CORYDALIS TURTSCHANINOVII	59	1	0.552545	0.576705	1.69492
BERTHOLLETIA EXCELSA	4808	1	0.585172	0.570654	0.0207987
COLCHICUM TUNICATUM	5	1	0.589332	0.556713	20
VENTILAGO DENTICULATA	23	1	0.619888	0.554709	4.34783
CORDIA LUTEA	8	1	0.616907	0.587607	12.5
LEUZEA CENTAUROIDES	77	1	0.595839	0.576366	1.2987
SCAPANIA IRRIGUA	15	1	0.616907	0.587607	6.66667
CRATOXYLUM COCHINCHINENSE	109	1	0.576682	0.566268	0.917431
FERULA HERMONIS	25	1	0.638457	0.573782	4
CHAMAEMELUM NOBILE	4872	1	0.585172	0.570654	0.0205255
COLCHICUM SPECIOSUM	79	1	0.589332	0.556713	1.26582
THEOBROMA CACAO	1773	1	0.585172	0.570654	0.0564016
NARCISSUS CANTABRICUS	30	1	0.557856	0.550747	3.33333
PHLOMIS FRUTICOSA	66	1	0.573869	0.554493	1.51515
PRUNUS CERASUS	4838	1	0.585172	0.570654	0.0206697
DIOSPYROS	4746	1	0.585172	0.570654	0.0210704
PIPER NUDIBACCATUM	4	1	0.616907	0.587607	25
SCUTELLARIA VISCIDULA	59	1	0.578519	0.590883	1.69492
CHLORANTHUS SPICATUS	35	1	0.573869	0.554493	2.85714
SORGHUM BICOLOR	4961	1	0.585172	0.570654	0.0201572
THALICTRUM MINUS VAR. HYPOLEUCUM	30	1	0.574311	0.551573	3.33333
CUMINUM CYMINUM	4812	1	0.585172	0.570654	0.0207814
MYRICA	4700	1	0.585172	0.570654	0.0212766
RHEUM AUSTRALE	48	1	0.581202	0.576548	2.08333
DIOSCOREA FUTSCHAUENSIS	145	1	0.599738	0.595911	0.689655
CARDUUS TENUIFLORUS	68	1	0.581202	0.576548	1.47059
EUPHORBIA PORTULACOIDES	22	1	0.566993	0.559961	4.54545
BASELLA ALBA	4787	1	0.585172	0.570654	0.0208899
CARICA PAPAYA	4918	1	0.585172	0.570654	0.0203335
THALICTRUM SIMPLEX	37	1	0.574311	0.551573	2.7027
AVERRHOA CARAMBOLA	4809	1	0.585172	0.570654	0.0207943
VIGNA ANGULARIS	4839	1	0.585172	0.570654	0.0206654
TAGETES FILIFOLIA	65	1	0.581202	0.576548	1.53846
PRUNUS	4765	1	0.585172	0.570654	0.0209864
STREPTOCAULON JUVENTAS	24	1	0.599738	0.595911	4.16667
RHEUM OFFICINALE	127	1	0.581202	0.576548	0.787402
HORDEUM VULGARE	5081	1	0.585172	0.570654	0.0196812
MENTHA AQUATICA	4787	1	0.585172	0.570654	0.0208899
SESBANIA BISPINOSA	4750	1	0.585172	0.570654	0.0210526
PASSIFLORA FOETIDA	46	1	0.591767	0.563367	2.17391
CHENOPODIUM QUINOA	4996	1	0.585172	0.570654	0.020016
CYNARA CARDUNCULUS	4794	1	0.585172	0.570654	0.0208594
PANICUM MILIACEUM	4931	1	0.585172	0.570654	0.0202799
ARTEMISIA IWAYOMOGI	87	1	0.578519	0.590883	1.14943
POMBALIA CALCEOLARIA	5	1	0.616907	0.587607	20
PAEONIA ROCKII	124	1	0.551865	0.55187	0.806452
XANTHOSOMA SAGITTIFOLIUM	4730	1	0.585172	0.570654	0.0211416
PHYSALIS PERUVIANA	3264	1	0.616907	0.587607	0.0306373
ABELMOSCHUS ESCULENTUS	4793	1	0.585172	0.570654	0.0208638
TRIGONOSTEMON XYPHOPHYLLOIDES	18	1	0.616907	0.587607	5.55556
PORTULACA OLERACEA	4903	1	0.585172	0.570654	0.0203957
PAPAVER	1582	1	0.585172	0.570654	0.0632111
JACOBAEA ADONIDIFOLIA	68	1	0.566627	0.559605	1.47059
METRODOREA NIGRA	74	1	0.581202	0.576548	1.35135
CAJANUS CAJAN	4797	1	0.585172	0.570654	0.0208464
HIBISCUS SCHIZOPETALUS	9	1	0.626127	0.577363	11.1111
PICRALIMA NITIDA	15	1	0.599738	0.595911	6.66667
FUMARIA OFFICINALIS	44	1	0.574311	0.551573	2.27273
CUCUMIS METULIFERUS	4713	1	0.585172	0.570654	0.0212179
VERATRUM OXYSEPALUM	22	1	0.628933	0.557925	4.54545
THEOBROMA GRANDIFLORUM	1565	1	0.585172	0.570654	0.0638978
LEVISTICUM OFFICINALE	4799	1	0.585172	0.570654	0.0208377
CANARIUM OVATUM	4713	1	0.585172	0.570654	0.0212179
CRYPTOCARYA LAEVIGATA	12	1	0.599738	0.595911	8.33333
VERATRUM NIGRUM	73	1	0.628933	0.557925	1.36986
ZIZANIA	4887	1	0.585172	0.570654	0.0204625
LIGULARIA RUMICIFOLIA	30	1	0.599738	0.595911	3.33333
CORIANDRUM SATIVUM	4919	1	0.585172	0.570654	0.0203293
ARISTOLOCHIA KAEMPFERI	84	1	0.562659	0.577181	1.19048
CUCUMIS SATIVUS	4929	1	0.585172	0.570654	0.0202881
HOPEA UTILIS	89	1	0.595839	0.576366	1.1236
ULVA PROLIFERA	105	1	0.562659	0.577181	0.952381
REISSANTIA BUCHANANII	21	1	0.576765	0.562566	4.7619
RUMEX	4717	1	0.585172	0.570654	0.0211999
DALBERGIA VELUTINA	18	1	0.616907	0.587607	5.55556
MACARANGA TANARIUS	126	1	0.566627	0.559605	0.793651
CIRSIUM	4757	1	0.585172	0.570654	0.0210217
PIPER SYLVATICUM	33	1	0.552545	0.576705	3.0303
GOSSYPIUM	4791	1	0.585172	0.570654	0.0208725
PHASEOLUS LUNATUS	4791	1	0.585172	0.570654	0.0208725
ANCHUSA AZUREA	66	1	0.581202	0.576548	1.51515
CITRUS RETICULATA	5204	1	0.585172	0.570654	0.019216
CEDRUS DEODARA	85	1	0.599738	0.595911	1.17647
CLERODENDRUM BUNGEI	195	1	0.58298	0.565526	0.512821
ACONITUM FEROX	17	1	0.56114	0.553638	5.88235
EUONYMUS EUROPAEUS	31	1	0.628017	0.57841	3.22581
BRYA EBENUS	33	1	0.568636	0.577733	3.0303
DIOSCOREA ALTHAEOIDES	45	1	0.599738	0.595911	2.22222
ALOYSIA TRIPHYLLA	4750	1	0.585172	0.570654	0.0210526
ECHINACEA PALLIDA	101	1	0.595839	0.576366	0.990099
THYMUS VULGARIS	4963	1	0.585172	0.570654	0.0201491
ORIGANUM VULGARE	4902	1	0.585172	0.570654	0.0203998
TAXUS X HUNNEWELLIANA	1	1	0.599738	0.595911	100
TINOSPORA SINENSIS	38	1	0.616907	0.587607	2.63158
EREMOPHILA MITCHELLII	24	1	0.56705	0.560775	4.16667
ONOBRYCHIS ARENARIA	103	1	0.581202	0.576548	0.970874
FERULA PALLIDA	17	1	0.591183	0.565244	5.88235
AGAVE	4721	1	0.585172	0.570654	0.021182
TRIPTERYGIUM REGELII	35	1	0.591767	0.563367	2.85714
TRITICUM	4960	1	0.585172	0.570654	0.0201613
ATRIPLEX SEMIBACCATA	5	1	0.577992	0.557192	20
CASTANEA MOLLISSIMA	4759	1	0.585172	0.570654	0.0210128
MACADAMIA TETRAPHYLLA	4705	1	0.585172	0.570654	0.021254
DELPHINIUM NUTTALLIANUM	81	1	0.581202	0.576548	1.23457
MORUS BOMBYCIS	62	1	0.557761	0.581064	1.6129
EUPHORBIA NIVULIA	70	1	0.576572	0.56954	1.42857
THALICTRUM FOLIOLOSUM	53	1	0.574311	0.551573	1.88679
TURRAEA HETEROPHYLLA	12	1	0.568419	0.565534	8.33333
THALICTRUM MICROGYNUM	37	1	0.574311	0.551573	2.7027
EUONYMUS NANOIDES	97	1	0.628017	0.57841	1.03093
MAYTENUS DISTICHA	55	1	0.578519	0.590883	1.81818
VACCINIUM MACROCARPON	4856	1	0.585172	0.570654	0.0205931
WRIGHTIA COCCINEA	42	1	0.579981	0.593627	2.38095
LESPEDEZA CYRTOBOTRYA	81	1	0.571955	0.550663	1.23457
EUCALYPTUS UMBRA	59	1	0.573869	0.554493	1.69492
VITIS LABRUSCA	4712	1	0.585172	0.570654	0.0212224
BRASSICA NAPUS	4858	1	0.585172	0.570654	0.0205846
CUCURBITA MAXIMA	4841	1	0.585172	0.570654	0.0206569
PANCRATIUM MARITIMUM	48	1	0.613919	0.560908	2.08333
VACCINIUM ELLIOTTII	4700	1	0.585172	0.570654	0.0212766
PHYSALIS	4745	1	0.585172	0.570654	0.0210748
HETEROCONDYLUS VITALBAE	21	1	0.560325	0.550279	4.7619
HELENIUM AMARUM	66	1	0.578519	0.590883	1.51515
CORDYLINE MANNERS-SUTTONIAE	11	1	0.616907	0.587607	9.09091
SOPHORA FLAVESCENS	289	1	0.58298	0.565526	0.346021
PACHYSANDRA TERMINALIS	55	1	0.640015	0.610213	1.81818
DELPHINIUM BARBEYI	50	1	0.584146	0.576662	2
DILLENIA INDICA	62	1	0.581202	0.576548	1.6129
ARTEMISIA LUDOVICIANA SUBSP. MEXICANA	89	1	0.595839	0.576366	1.1236
ABELIA CHINENSIS	177	1	0.58298	0.565526	0.564972
ANACOLOSA CLARKII	11	1	0.601769	0.551309	9.09091
CROTON CAUDATUS	64	1	0.566627	0.559605	1.5625
MIKANIA HIRSUTISSIMA	82	1	0.573869	0.554493	1.21951
RUBUS	5053	1	0.585172	0.570654	0.0197902
IPHIGENIA STELLATA	5	1	0.589332	0.556713	20
DRIMIA ALTISSIMA	59	1	0.578519	0.590883	1.69492
DALBERGIA LANCEOLARIA SUBSP. PANICULATA	86	1	0.581202	0.576548	1.16279
EURYCOMA LONGIFOLIA	166	1	0.616907	0.587607	0.60241
RIBES UVA-CRISPA	4817	1	0.585172	0.570654	0.0207598
VERONICA PERSICA	37	1	0.591767	0.563367	2.7027
BRASSICA JUNCEA	4814	1	0.585172	0.570654	0.0207727
AMENTOTAXUS ARGOTAENIA	38	1	0.599738	0.595911	2.63158
NARTHECIUM ASIATICUM	25	1	0.591767	0.563367	4
LONCHOCARPUS HEPTAPHYLLUS	18	1	0.570299	0.570258	5.55556
ASIMINA LONGIFOLIA	29	1	0.616907	0.587607	3.44828
CUCUMIS MYRIOCARPUS	19	1	0.591767	0.563367	5.26316
OPUNTIA MACRORHIZA	4715	1	0.585172	0.570654	0.0212089
UVARIA CHERREVENSIS	29	1	0.568424	0.55183	3.44828
BACOPA MONNIERI	57	1	0.551228	0.565939	1.75439
ARTEMISIA DRACUNCULUS	4884	1	0.585172	0.570654	0.020475
PRUNUS PERSICA VAR. NUCIPERSICA	4764	1	0.585172	0.570654	0.0209908
PAPAVER PAVONINUM	41	1	0.551865	0.55187	2.43902
MORINGA OLEIFERA	4887	1	0.585172	0.570654	0.0204625
BRASSICA OLERACEA VAR. COSTATA	4700	1	0.585172	0.570654	0.0212766
LEPIDIUM APETALUM	78	1	0.573869	0.554493	1.28205
OENOTHERA BIENNIS	4774	1	0.585172	0.570654	0.0209468
LEPTOCEREUS QUADRICOSTATUS	58	1	0.581202	0.576548	1.72414
RUBUS SPECTABILIS	4723	1	0.585172	0.570654	0.021173
ANAPHALIS LACTEA	77	1	0.581202	0.576548	1.2987
EUCALYPTUS ASTRINGENS	7	1	0.581202	0.576548	14.2857
SOPHORA TOMENTOSA	56	1	0.555344	0.560576	1.78571
DIDYMOCHLAENA TRUNCATULA	9	1	0.57995	0.569073	11.1111
MALLOTUS NUDIFLORUS	56	1	0.592447	0.560586	1.78571
DENDROBIUM FINDLAYANUM	28	1	0.599738	0.595911	3.57143
KOEBERLINIA SPINOSA	7	1	0.599738	0.595911	14.2857
GNETUM MONTANUM	65	1	0.581202	0.576548	1.53846
ECLIPTA PROSTRATA	143	1	0.579981	0.593627	0.699301
DIMEROSTEMMA ASPILIOIDES	6	1	0.616907	0.587607	16.6667
LYCORIS SANGUINEA	32	1	0.578585	0.570266	3.125
DYSPHANIA AMBROSIOIDES	4741	1	0.585172	0.570654	0.0210926
BOUGAINVILLEA SPECTABILIS	14	1	0.616907	0.587607	7.14286
HAPLOPHYLLUM OBTUSIFOLIUM	197	1	0.58298	0.565526	0.507614
CARUM CARVI	4865	1	0.585172	0.570654	0.020555
ELAEIS	4751	1	0.585172	0.570654	0.0210482
SAGITTARIA LATIFOLIA	4718	1	0.585172	0.570654	0.0211954
MELISSA OFFICINALIS	4810	1	0.585172	0.570654	0.02079
SATUREJA MONTANA	4840	1	0.585172	0.570654	0.0206612
PTEROCAULON PURPURASCENS	68	1	0.573869	0.554493	1.47059
JUGLANS	4749	1	0.585172	0.570654	0.0210571
LAMPROCAPNOS SPECTABILIS	13	1	0.574311	0.551573	7.69231
AUSTROCYLINDROPUNTIA CYLINDRICA	11	1	0.57995	0.569073	9.09091
DELPHINIUM X OCCIDENTALE	19	1	0.584146	0.576662	5.26316
TRITICUM AESTIVUM	5044	1	0.585172	0.570654	0.0198255
IXORA COCCINEA	46	1	0.616907	0.587607	2.17391
MILIUSA CUNEATA	27	1	0.616907	0.587607	3.7037
SOLANUM LACINIATUM	14	1	0.594929	0.563385	7.14286
PYRUS PYRIFOLIA	4838	1	0.585172	0.570654	0.0206697
VANILLA	4722	1	0.585172	0.570654	0.0211775
VACCINIUM DELICIOSUM	4702	1	0.585172	0.570654	0.0212675
CRYPTOCARYA MOSCHATA	36	1	0.560325	0.550279	2.77778
MECONOPSIS HORRIDULA	76	1	0.566627	0.559605	1.31579
BYRSONIMA CRASSIFOLIA	4770	1	0.585172	0.570654	0.0209644
SESELI ERIOCEPHALUM	5	1	0.564314	0.57788	20
ARISTOLOCHIA MOLLISSIMA	54	1	0.562659	0.577181	1.85185
PHYSALIS PHILADELPHICA VAR. IMMACULATA	4725	1	0.585172	0.570654	0.021164
MACARANGA CONIFERA	26	1	0.553037	0.56737	3.84615
VACCINIUM OVALIFOLIUM	4704	1	0.585172	0.570654	0.0212585
PRISMATOMERIS SESSILIFLORA	54	1	0.552619	0.556901	1.85185
GLYCINE MAX	5283	1	0.585172	0.570654	0.0189286
RUBUS ARCTICUS	4709	1	0.585172	0.570654	0.0212359
SEMIALARIUM MEXICANUM	51	1	0.566596	0.563949	1.96078
LESPEDEZA TOMENTOSA	61	1	0.581202	0.576548	1.63934
CALLITRICHE STAGNALIS	42	1	0.579981	0.593627	2.38095
ALOE MICROSTIGMA	91	1	0.581016	0.587196	1.0989
ORIGANUM X MAJORICUM	4721	1	0.585172	0.570654	0.021182
CATHARANTHUS OVALIS	20	1	0.659333	0.603571	5
FLEMINGIA PHILIPPINENSIS	92	1	0.608889	0.554264	1.08696
COLOCASIA ESCULENTA	4745	1	0.585172	0.570654	0.0210748
STRIGA ASIATICA	21	1	0.553066	0.556014	4.7619
LACTUCA SATIVA	4873	1	0.585172	0.570654	0.0205212
SIDERITIS GLACIALIS	47	1	0.578519	0.590883	2.12766
FERULA ORIENTALIS	3	1	0.638457	0.573782	33.3333
DELPHINIUM VIRGATUM	62	1	0.581202	0.576548	1.6129
LYCIUM BARBARUM	160	1	0.577992	0.557192	0.625
LESPEDEZA FLORIBUNDA	54	1	0.55952	0.556984	1.85185
CHRYSOLAENA FLEXUOSA	15	1	0.578585	0.570266	6.66667
SOPHORA MICROPHYLLA	16	1	0.56128	0.573035	6.25
DEGENIA VELEBITICA	57	1	0.581202	0.576548	1.75439
ARTEMISIA VULGARIS	4831	1	0.585172	0.570654	0.0206996
VIOLA TRICOLOR	31	1	0.616907	0.587607	3.22581
STEPHANIA CEPHALANTHA	78	1	0.595998	0.570141	1.28205
EUCALYPTUS AMPLIFOLIA	41	1	0.551865	0.55187	2.43902
HYOSCYAMUS PUSILLUS	14	1	0.626127	0.577363	7.14286
JUGLANS AILANTHIFOLIA	4702	1	0.585172	0.570654	0.0212675
PACHYRHIZUS EROSUS	4745	1	0.585172	0.570654	0.0210748
ELAPHOGLOSSUM PALEACEUM	6	1	0.599738	0.595911	16.6667
VACCINIUM CORYMBOSUM	4844	1	0.585172	0.570654	0.0206441
VITIS AESTIVALIS	4731	1	0.585172	0.570654	0.0211372
VIGNA ACONITIFOLIA	4721	1	0.585172	0.570654	0.021182
PACHYCEREUS PECTEN-ABORIGINUM	60	1	0.573869	0.554493	1.66667
EMBELIA SCHIMPERI	224	1	0.58298	0.565526	0.446429
BRASSICA OLERACEA VAR. ITALICA	4898	1	0.585172	0.570654	0.0204165
HELIANTHUS ANNUUS	5042	1	0.585172	0.570654	0.0198334
HELICHRYSUM TENUIFOLIUM	175	1	0.58298	0.565526	0.571429
UMBELLULARIA CALIFORNICA	37	1	0.560506	0.555419	2.7027
HYPERICUM GEMINIFLORUM	37	1	0.568938	0.556728	2.7027
MYRISTICA FRAGRANS	4933	1	0.585172	0.570654	0.0202716
STYRAX AGRESTIS	22	1	0.626127	0.577363	4.54545
MARANTA ARUNDINACEA	4725	1	0.585172	0.570654	0.021164
SINAPIS ALBA	4896	1	0.585172	0.570654	0.0204248
SOLANUM MELONGENA	4922	1	0.585172	0.570654	0.0203169
PTEROCARPUS INDICUS	80	1	0.626127	0.577363	1.25
PAPAVER SOMNIFERUM SUBSP. SETIGERUM	20	1	0.581016	0.587196	5
RUBUS CHAMAEMORUS	4746	1	0.585172	0.570654	0.0210704
BOSISTOA MEDICINALIS	6	1	0.598288	0.603735	16.6667
LITSEA SALICIFOLIA	77	1	0.595839	0.576366	1.2987
DYSOXYLUM ACUTANGULUM	22	1	0.637136	0.583166	4.54545
BETA VULGARIS	4919	1	0.585172	0.570654	0.0203293
SYRINGA RETICULATA SUBSP. AMURENSIS	13	1	0.582549	0.577468	7.69231
PINUS	4770	1	0.585172	0.570654	0.0209644
RIBES NIGRUM	4935	1	0.585172	0.570654	0.0202634
RUPTILIOCARPON CARACOLITO	15	1	0.588023	0.557772	6.66667
LUNULARIA CRUCIATA	62	1	0.561483	0.564115	1.6129
NEPHELIUM LAPPACEUM	4737	1	0.585172	0.570654	0.0211104
BRASSICA RAPA	4833	1	0.585172	0.570654	0.0206911
SOLANUM LYCOPERSICUM	5086	1	0.585172	0.570654	0.0196618
LESPEDEZA BICOLOR	63	1	0.583598	0.560342	1.5873
ANETHUM GRAVEOLENS	4975	1	0.585172	0.570654	0.0201005
TAPURA FISCHERI	2	1	0.562659	0.577181	50
MANILKARA ZAPOTA	4747	1	0.585172	0.570654	0.0210659
ALLIUM ASCALONICUM	4746	1	0.585172	0.570654	0.0210704
GAULTHERIA ITOANA	22	1	0.572408	0.572024	4.54545
VACCINIUM ULIGINOSUM	4734	1	0.585172	0.570654	0.0211238
TURRAEA PUBESCENS	49	1	0.563416	0.597203	2.04082
ELEOCHARIS DULCIS	4721	1	0.585172	0.570654	0.021182
ERYSIMUM LEPTOPHYLLUM	177	1	0.58298	0.565526	0.564972
LENS CULINARIS	4829	1	0.585172	0.570654	0.0207082
VACCINIUM ANGUSTIFOLIUM	4760	1	0.585172	0.570654	0.0210084
ILLICIUM VERUM	4866	1	0.585172	0.570654	0.0205508
IPOMOEA PES-CAPRAE	74	1	0.616907	0.587607	1.35135
MANIHOT ESCULENTA	4814	1	0.585172	0.570654	0.0207727
SPATHOLOBUS SUBERECTUS	75	1	0.599738	0.595911	1.33333
RAPHANUS SATIVUS VAR. SATIVUS	4704	1	0.585172	0.570654	0.0212585
CICHORIUM INTYBUS	4919	1	0.585172	0.570654	0.0203293
EUCHRESTA FORMOSANA	59	1	0.562659	0.577181	1.69492
ZIZIPHUS JUJUBA	239	1	0.560565	0.588803	0.41841
TRITICUM SPELTA	4895	1	0.585172	0.570654	0.020429
DIPSACUS AZUREUS	64	1	0.581202	0.576548	1.5625
ACTINIDIA DELICIOSA	94	1	0.573869	0.554493	1.06383
SERENOA REPENS	24	1	0.616907	0.587607	4.16667
BAZZANIA JAPONICA	37	1	0.594929	0.563385	2.7027
SAMADERA INDICA	136	1	0.551228	0.565939	0.735294
OXERA SPLENDIDA	65	1	0.566627	0.559605	1.53846
ERUCA VESICARIA	1538	1	0.585172	0.570654	0.0650195
NOTOSCYPHUS LUTESCENS	2	1	0.599738	0.595911	50
ANANAS COMOSUS	4886	1	0.585172	0.570654	0.0204666
GNETUM ULA	7	1	0.575295	0.560224	14.2857
DAPHNE GIRALDII	85	1	0.599738	0.595911	1.17647
CARDUUS CRISPUS	20	1	0.591767	0.563367	5
EUPHORBIA PEKINENSIS	24	1	0.573179	0.566147	4.16667
WYETHIA MOLLIS	52	1	0.560522	0.568599	1.92308
PRUNUS PERSICA VAR. PERSICA	4729	1	0.585172	0.570654	0.0211461
TANACETUM PARTHENIUM	155	1	0.627383	0.550125	0.645161
GARCINIA OBLONGIFOLIA	48	1	0.599738	0.595911	2.08333
COMBRETUM CAFFRUM	28	1	0.555691	0.551071	3.57143
CARPESIUM LIPSKYI	19	1	0.616907	0.587607	5.26316
RHEUM PALMATUM	125	1	0.581202	0.576548	0.8
AGAVE SALMIANA VAR. FEROX	21	1	0.560325	0.550279	4.7619
ARCHIDENDRON LUCIDUM	20	1	0.591767	0.563367	5
CATHARANTHUS LONGIFOLIUS	10	1	0.659333	0.603571	10
PHELLODENDRON CHINENSE	100	1	0.562659	0.577181	1
SORBUS AUCUPARIA	4724	1	0.585172	0.570654	0.0211685
GALANTHUS GRACILIS	26	1	0.572408	0.572024	3.84615
PSYCHOTRIA SERPENS	78	1	0.595839	0.576366	1.28205
ALBIZIA MYRIOPHYLLA	71	1	0.581202	0.576548	1.40845
MINASIA ALPESTRIS	60	1	0.573869	0.554493	1.66667
MAPPIA FOETIDA	49	1	0.57995	0.569073	2.04082
COLCHICUM SOBOLIFERUM	3	1	0.589332	0.556713	33.3333
PINUS EDULIS	4792	1	0.585172	0.570654	0.0208681
CORONILLA SCORPIOIDES	73	1	0.573869	0.554493	1.36986
CODONOPSIS LANCEOLATA	79	1	0.573869	0.554493	1.26582
BRASSICA NAPUS VAR. PABULARIA	4759	1	0.585172	0.570654	0.0210128
TEUCRIUM FLAVUM	27	1	0.560325	0.550279	3.7037
LARIX LARICINA	33	1	0.581202	0.576548	3.0303
STEPHANIA JAPONICA	61	1	0.599738	0.595911	1.63934
TRISETUM FLAVESCENS	60	1	0.573869	0.554493	1.66667
RICHARDIA GRANDIFLORA	4	1	0.562659	0.577181	25
LITHOSPERMUM CAROLINENSE	47	1	0.578519	0.590883	2.12766
VITEX PINNATA	67	1	0.566627	0.559605	1.49254
MOMORDICA DIOICA	69	1	0.573869	0.554493	1.44928
TRICHOSANTHES KIRILOWII	131	1	0.574754	0.573133	0.763359
VACCINIUM VITIS-IDAEA	4856	1	0.585172	0.570654	0.0205931
ERYTHRINA MELANACANTHA	175	1	0.58298	0.565526	0.571429
CAPSICUM PUBESCENS	4703	1	0.585172	0.570654	0.021263
PRUNUS VIRGINIANA	4725	1	0.585172	0.570654	0.021164
LEPIDIUM SATIVUM	4805	1	0.585172	0.570654	0.0208117
VITIS VINIFERA	5433	1	0.585172	0.570654	0.018406
COLCHICUM AUTUMNALE	25	1	0.561438	0.555486	4
ALLIUM SCHOENOPRASUM	4799	1	0.585172	0.570654	0.0208377
VALERIANELLA LOCUSTA	4718	1	0.585172	0.570654	0.0211954
RHEUM RHAPONTICUM	28	1	0.581202	0.576548	3.57143
WURMBEA INFRAMEDIANA	2	1	0.589332	0.556713	50
BLETILLA FORMOSANA	61	1	0.55691	0.555229	1.63934
OCIMUM BASILICUM	4932	1	0.585172	0.570654	0.0202758
VACCINIUM STAMINEUM	4702	1	0.585172	0.570654	0.0212675
DUGUETIA SURINAMENSIS	10	1	0.616907	0.587607	10
PIPER REGNELLII	193	1	0.58298	0.565526	0.518135
SALVIA ELEGANS	4700	1	0.585172	0.570654	0.0212766
DACTYLICAPNOS TORULOSA	15	1	0.555251	0.559461	6.66667
PINALIA STRICTA	57	1	0.581202	0.576548	1.75439
ALLIUM SATIVUM	5036	1	0.585172	0.570654	0.019857
AMORPHA FRUTICOSA	81	1	0.552167	0.560244	1.23457
FUMARIA PARVIFLORA	39	1	0.574311	0.551573	2.5641
MORUS NIGRA	4769	1	0.585172	0.570654	0.0209688
TILIA CORDATA	4710	1	0.585172	0.570654	0.0212314
CLEISTOPHOLIS STAUDTII	78	1	0.595839	0.576366	1.28205
CHLOROPHYTUM BORIVILIANUM	119	1	0.599738	0.595911	0.840336
BROSIMUM ALICASTRUM	4718	1	0.585172	0.570654	0.0211954
CHELIDONIUM MAJUS	106	1	0.574311	0.551573	0.943396
HYPERICUM REVOLUTUM	82	1	0.595839	0.576366	1.21951
BRASSICA OLERACEA VAR. CAPITATA	4820	1	0.585172	0.570654	0.0207469
NARCISSUS PSEUDONARCISSUS SUBSP. RADINGANORUM	47	1	0.578519	0.590883	2.12766
SAMBUCUS	4748	1	0.585172	0.570654	0.0210615
JUNCUS ACUTUS	31	1	0.593479	0.564192	3.22581
RAPHANUS SATIVUS VAR. NIGER	4701	1	0.585172	0.570654	0.0212721
ARGEMONE SQUARROSA	22	1	0.560325	0.550279	4.54545
KOPSIA ARBOREA	84	1	0.552619	0.556901	1.19048
TEUCRIUM MARUM	19	1	0.626127	0.577363	5.26316
LUFFA AEGYPTIACA	4767	1	0.585172	0.570654	0.0209776
HIPPOPHAE RHAMNOIDES	4908	1	0.585172	0.570654	0.0203749
JUSTICIA ADHATODA	44	1	0.626127	0.577363	2.27273
CAPSICUM	4717	1	0.585172	0.570654	0.0211999
CASTANEA CRENATA	4880	1	0.585172	0.570654	0.0204918
GUAREA GUIDONIA	40	1	0.562226	0.565665	2.5
MORUS NOTABILIS	19	1	0.557761	0.581064	5.26316
LAURUS NOBILIS	4924	1	0.585172	0.570654	0.0203087
DESMOS CHINENSIS	27	1	0.5616	0.550562	3.7037
ASPARAGUS OFFICINALIS	4943	1	0.585172	0.570654	0.0202306
COLCHICUM SCHIMPERI	14	1	0.589332	0.556713	7.14286
ASPIDOSPERMA MARCGRAVIANUM	16	1	0.552619	0.556901	6.25
ANTHRISCUS CEREFOLIUM	4762	1	0.585172	0.570654	0.0209996
CIPADESSA BACCIFERA	71	1	0.613702	0.585524	1.40845
SCHIZOCARPHUS NERVOSUS	18	1	0.581202	0.576548	5.55556
VACCINIUM MYRTILLOIDES	4710	1	0.585172	0.570654	0.0212314
LONICERA NITIDA	47	1	0.578519	0.590883	2.12766
FRAXINUS AMERICANA	20	1	0.564841	0.568101	5
VIGNA MUNGO	4815	1	0.585172	0.570654	0.0207684
ORYZA SATIVA	5176	1	0.585172	0.570654	0.0193199
SECALE CEREALE	4967	1	0.585172	0.570654	0.0201329
CASSIA FISTULA	140	1	0.567541	0.552705	0.714286
IPOMOEA AQUATICA	4746	1	0.585172	0.570654	0.0210704
OPHIORRHIZA MUNGOS	2	1	0.57995	0.569073	50
EUPHORBIA TRIGONA	16	1	0.573179	0.566147	6.25
HYPERICUM CHINENSE	68	1	0.599738	0.595911	1.47059
MALUS	4762	1	0.585172	0.570654	0.0209996
COCCULUS TRILOBUS	29	1	0.599738	0.595911	3.44828
SALVIA CAVALERIEI	55	1	0.599738	0.595911	1.81818
MELIA DUBIA	23	1	0.560508	0.554031	4.34783
SCROPHULARIA GLABRATA	42	1	0.579981	0.593627	2.38095
COLCHICUM TURCICUM	7	1	0.589332	0.556713	14.2857
ADONIS AMURENSIS	43	1	0.58774	0.557425	2.32558
SESELI PETRAEUM	1	1	0.564314	0.57788	100
EMPETRUM NIGRUM	4823	1	0.585172	0.570654	0.020734
PASTINACA SATIVA	5015	1	0.585172	0.570654	0.0199402
SOROCEA BONPLANDII	36	1	0.557761	0.581064	2.77778
CIPADESSA CINERASCENS	39	1	0.589186	0.588386	2.5641
ALTERNANTHERA PHILOXEROIDES	34	1	0.562659	0.577181	2.94118
PSOPHOCARPUS TETRAGONOLOBUS	4738	1	0.585172	0.570654	0.021106
CINNAMOMUM AROMATICUM	4955	1	0.585172	0.570654	0.0201816
ARTEMISIA MINOR	42	1	0.599738	0.595911	2.38095
BERCHEMIA BERCHEMIIFOLIA	11	1	0.560565	0.588803	9.09091
MACADAMIA	4741	1	0.585172	0.570654	0.0210926
ERIOBOTRYA JAPONICA	4873	1	0.585172	0.570654	0.0205212
ALBIZIA CORIARIA	11	1	0.599738	0.595911	9.09091
ERIOSEMA CHINENSE	37	1	0.608889	0.554264	2.7027
ALBIZIA GRANDIBRACTEATA	6	1	0.616907	0.587607	16.6667
TAMARINDUS INDICA	4838	1	0.585172	0.570654	0.0206697
PETUNIA INTEGRIFOLIA SUBSP. INFLATA	62	1	0.581202	0.576548	1.6129
CARYA ILLINOINENSIS	4785	1	0.585172	0.570654	0.0208986
ARMORACIA RUSTICANA	4870	1	0.585172	0.570654	0.0205339
PERSICARIA DISSITIFLORA	2	1	0.599738	0.595911	50
JASMINUM GRANDIFLORUM	77	1	0.564841	0.568101	1.2987
PSOROTHAMNUS FREMONTII	20	1	0.616907	0.587607	5
ANGYLOCALYX BRAUNII	18	1	0.591767	0.563367	5.55556
ARISTOLOCHIA TRIANGULARIS	39	1	0.57995	0.569073	2.5641
IRIS DOMESTICA	70	1	0.581202	0.576548	1.42857
CRATOXYLUM SUMATRANUM	22	1	0.572408	0.572024	4.54545
GARCINIA OLIVERI	8	1	0.56043	0.575007	12.5
DIOSPYROS MAINGAYI	26	1	0.553066	0.556014	3.84615
EPILOBIUM HIRSUTUM	200	1	0.58298	0.565526	0.5
TARAXACUM OFFICINALE	4918	1	0.585172	0.570654	0.0203335
ZEA MAYS	5399	1	0.585172	0.570654	0.0185219
LIPPIA GRAVEOLENS	4739	1	0.585172	0.570654	0.0211015
GUATTERIA FRIESIANA	14	1	0.616907	0.587607	7.14286
SENECIO HALIMIFOLIUS	52	1	0.552619	0.556901	1.92308
VERONICA KELLERERI	46	1	0.551228	0.565939	2.17391
LOTUS CORNICULATUS SUBSP. CORNICULATUS	108	1	0.588662	0.557691	0.925926
SOPHORA TETRAPTERA	72	1	0.56128	0.573035	1.38889
ERIOLARYNX IOCHROMOIDES	15	1	0.599738	0.595911	6.66667
SATUREJA HORTENSIS	4755	1	0.585172	0.570654	0.0210305
PIPER SANCTUM	101	1	0.58447	0.570813	0.990099
PERIDERIDIA OREGANA	4714	1	0.585172	0.570654	0.0212134
NELUMBO NUCIFERA	4959	1	0.585172	0.570654	0.0201654
AVENA FATUA	30	1	0.552545	0.576705	3.33333
EUPHORBIA CORNIGERA	188	1	0.598398	0.566223	0.531915
MESEMBRYANTHEMUM EXPANSUM	80	1	0.595839	0.576366	1.25
ALLIUM	4785	1	0.585172	0.570654	0.0208986
PIMENTA DIOICA	4829	1	0.585172	0.570654	0.0207082
SOLANUM QUITOENSE	4720	1	0.585172	0.570654	0.0211864
HYLOMECON JAPONICA	25	1	0.574311	0.551573	4
TAMARIX APHYLLA	68	1	0.616907	0.587607	1.47059
EUPHORBIA SOONGARICA	26	1	0.599738	0.595911	3.84615
SALVIA GREGGII	74	1	0.581202	0.576548	1.35135
DIOSCOREA NIPPONICA	47	1	0.599738	0.595911	2.12766
BRASSICA OLERACEA VAR. ALBOGLABRA	4701	1	0.585172	0.570654	0.0212721
DRYOPTERIS DICKINSII	16	1	0.553066	0.556014	6.25
MANDRAGORA AUTUMNALIS	123	1	0.581202	0.576548	0.813008
MENTHA	4736	1	0.585172	0.570654	0.0211149
QUERCUS	4715	1	0.585172	0.570654	0.0212089
FRAGARIA X ANANASSA	4932	1	0.585172	0.570654	0.0202758
SYZYGIUM JAMBOS	4769	1	0.585172	0.570654	0.0209688
CHENOPODIUM ALBUM	4799	1	0.585172	0.570654	0.0208377
AFROCARPUS GRACILIOR	45	1	0.599738	0.595911	2.22222
FICUS CARICA	4938	1	0.585172	0.570654	0.0202511
POLYGALA VIRGATA	27	1	0.572408	0.572024	3.7037
AVENA SATIVA	5071	1	0.585172	0.570654	0.01972
CITRUS MAXIMA	4957	1	0.585172	0.570654	0.0201735
EUTREMA SALSUGINEUM	16	1	0.560506	0.555419	6.25
PIPER NIGRUM	5081	1	0.585172	0.570654	0.0196812
ACER CARPINIFOLIUM	76	1	0.595839	0.576366	1.31579
PYCNANDRA ACUMINATA	99	1	0.595839	0.576366	1.0101
HELICHRYSUM CHIONOSPHAERUM	74	1	0.581202	0.576548	1.35135
TYPHA ANGUSTIFOLIA	4777	1	0.585172	0.570654	0.0209336
ARTOCARPUS CHAMA	41	1	0.572555	0.553364	2.43902
CITRUS SINENSIS	5124	1	0.585172	0.570654	0.019516
PHASEOLUS VULGARIS	5075	1	0.585172	0.570654	0.0197044
STACHYURUS HIMALAICUS	33	1	0.591767	0.563367	3.0303
PAPAVER BRACTEATUM	75	1	0.581016	0.587196	1.33333
BOSISTOA BRASSII	13	1	0.598288	0.603735	7.69231
ELETTARIA CARDAMOMUM	4896	1	0.585172	0.570654	0.0204248
ARDISIA POLYCEPHALA	19	1	0.572408	0.572024	5.26316
TILIA	4734	1	0.585172	0.570654	0.0211238
CORYDALIS PALLIDA	96	1	0.574311	0.551573	1.04167
VIBURNUM EDULE	4705	1	0.585172	0.570654	0.021254
ANNONA RETICULATA	4825	1	0.585172	0.570654	0.0207254
CICHORIUM INTYBUS VAR. SATIVUM	4700	1	0.585172	0.570654	0.0212766
PERGULARIA TOMENTOSA	31	1	0.560565	0.588803	3.22581
ACONITUM OUVRARDIANUM	6	1	0.57608	0.567761	16.6667
MELICOPE TERNATA	47	1	0.627383	0.550125	2.12766
VIGNA RADIATA	4849	1	0.585172	0.570654	0.0206228
EMBELIA PARVIFLORA	173	1	0.58298	0.565526	0.578035
CICER ARIETINUM	4812	1	0.585172	0.570654	0.0207814
GONIOTHALAMUS GIGANTEUS	60	1	0.616907	0.587607	1.66667
CYDONIA OBLONGA	4856	1	0.585172	0.570654	0.0205931
THALICTRUM PETALOIDEUM	16	1	0.574311	0.551573	6.25
FAGOPYRUM ESCULENTUM	4995	1	0.585172	0.570654	0.02002
VIROLA SURINAMENSIS	1637	1	0.585172	0.570654	0.0610874
ARGEMONE MEXICANA	60	1	0.574311	0.551573	1.66667
BRASSICA OLERACEA VAR. SABAUDA	4799	1	0.585172	0.570654	0.0208377
ANCISTROCLADUS EALAENSIS	34	1	0.616907	0.587607	2.94118
GYMNOSPORIA DIVERSIFOLIA	31	1	0.62773	0.579035	3.22581
CRYPTOCARYA RIGIDIFOLIA	13	1	0.599738	0.595911	7.69231
CHAITURUS MARRUBIASTRUM	72	1	0.581202	0.576548	1.38889
TABERNAEMONTANA PEDUNCULARIS	5	1	0.553813	0.555058	20
APIUM GRAVEOLENS	5037	1	0.585172	0.570654	0.0198531
LABLAB PURPUREUS	4741	1	0.585172	0.570654	0.0210926
PARAMERIA LAEVIGATA	16	1	0.626127	0.577363	6.25
HYPERICUM HENRYI	49	1	0.567496	0.555153	2.04082
TEPHROSIA LINEARIS	18	1	0.607866	0.57324	5.55556
EUPHORBIA SIEBOLDIANA	20	1	0.591767	0.563367	5
VACCINIUM	4772	1	0.585172	0.570654	0.0209556
MUSA X PARADISIACA	4874	1	0.585172	0.570654	0.020517
GELSEMIUM SEMPERVIRENS	47	1	0.563107	0.568706	2.12766
COLCHICUM RITCHII	22	1	0.589332	0.556713	4.54545
PRUNUS TOMENTOSA	4761	1	0.585172	0.570654	0.021004
MELIA VOLKENSII	35	1	0.560508	0.554031	2.85714
STUHLMANNIA MOAVI	7	1	0.575295	0.560224	14.2857
RIBES GLANDULOSUM	4700	1	0.585172	0.570654	0.0212766
JUGLANS CINEREA	4759	1	0.585172	0.570654	0.0210128
DIOSPYROS KAKI	4862	1	0.585172	0.570654	0.0205677
VISMIA ORIENTALIS	22	1	0.591767	0.563367	4.54545
ATTALEA SPECIOSA	4720	1	0.585172	0.570654	0.0211864
PANCOVIA LAURENTII	26	1	0.573219	0.564295	3.84615
ONOPORDUM ACANTHIUM	194	1	0.58298	0.565526	0.515464
ARTOCARPUS HYPARGYREUS	7	1	0.592695	0.550872	14.2857
DIOSCOREA PENTAPHYLLA	4719	1	0.585172	0.570654	0.0211909
TORREYA GRANDIS	12	1	0.599738	0.595911	8.33333
CAPPARIS SPINOSA	4889	1	0.585172	0.570654	0.0204541
CONYZA PALLIDIFLORA	51	1	0.578519	0.590883	1.96078
VIOLA ABYSSINICA	3	1	0.616907	0.587607	33.3333
CLAUSENA WALLICHII	35	1	0.616907	0.587607	2.85714
PEDIOMELUM ESCULENTUM	4724	1	0.585172	0.570654	0.0211685
CHONDRODENDRON TOMENTOSUM	174	1	0.58298	0.565526	0.574713
ALLIUM CEPA	5182	1	0.585172	0.570654	0.0192976
ACONITUM FORRESTII	30	1	0.56114	0.553638	3.33333
FAGOPYRUM TATARICUM	4887	1	0.585172	0.570654	0.0204625
ORIGANUM MAJORANA	4828	1	0.585172	0.570654	0.0207125
PISCIDIA PISCIPULA	67	1	0.552669	0.555774	1.49254
TANACETUM COCCINEUM	65	1	0.581202	0.576548	1.53846
CYMBOPOGON CITRATUS	4782	1	0.585172	0.570654	0.0209118
SYZYGIUM NERVOSUM	102	1	0.616907	0.587607	0.980392
VACCINIUM ANGUSTIFOLIUM X VACCINIUM CORYMBOSUM	4702	1	0.585172	0.570654	0.0212675
BRASSICA RAPA VAR. RAPA	4815	1	0.585172	0.570654	0.0207684
PAPAVER COMMUTATUM	54	1	0.581016	0.587196	1.85185
THYMUS PULEGIOIDES	4705	1	0.585172	0.570654	0.021254
STILLINGIA LINEATA	14	1	0.567326	0.550289	7.14286
MOMORDICA CHARANTIA	4941	1	0.585172	0.570654	0.0202388
SALVIA CHINENSIS	42	1	0.560325	0.550279	2.38095
PIPTOSTIGMA FUGAX	83	1	0.576224	0.550993	1.20482
RUMEX NEPALENSIS	61	1	0.551228	0.565939	1.63934
MORUS YUNNANENSIS	87	1	0.575463	0.560628	1.14943
EUGENIA UNIFLORA	4737	1	0.585172	0.570654	0.0211104
KOPSIA SINGAPURENSIS	61	1	0.552619	0.556901	1.63934
BRASSICA NAPUS VAR. NAPUS	4759	1	0.585172	0.570654	0.0210128
EUPHORBIA INGENS	24	1	0.556653	0.573579	4.16667
CROTON DISCOLOR	43	1	0.579981	0.593627	2.32558
RHEUM	17	1	0.581202	0.576548	5.88235
EPHEDRA SINICA	291	1	0.58298	0.565526	0.343643
RUBUS OCCIDENTALIS	4737	1	0.585172	0.570654	0.0211104
MENTHA ARVENSIS	4929	1	0.585172	0.570654	0.0202881
HELLEBORUS MULTIFIDUS	77	1	0.595839	0.576366	1.2987
PRUNUS AVIUM	4884	1	0.585172	0.570654	0.020475
HELIANTHUS TUBEROSUS	4820	1	0.585172	0.570654	0.0207469
TRICHILIA RUBRA	9	1	0.597721	0.601754	11.1111
DEGUELIA HATSCHBACHII	65	1	0.607866	0.57324	1.53846
KLEINHOVIA HOSPITA	16	1	0.599738	0.595911	6.25
OSMORHIZA ARISTATA	96	1	0.595839	0.576366	1.04167
SYZYGIUM CUMINI	4858	1	0.585172	0.570654	0.0205846
LATHYRUS SATIVUS	4729	1	0.585172	0.570654	0.0211461
BRASSICA RAPA VAR. PERVIRIDIS	4700	1	0.585172	0.570654	0.0212766
BRUCEA JAVANICA	279	1	0.599738	0.595911	0.358423
CHONEMORPHA MEGACALYX	15	1	0.616907	0.587607	6.66667
BURSERA SIMARUBA	48	1	0.616907	0.587607	2.08333
DENDROLOBIUM LANCEOLATUM	13	1	0.590574	0.558639	7.69231
HIBISCUS SABDARIFFA	4791	1	0.585172	0.570654	0.0208725
RINOREA VIRGATA	7	1	0.599738	0.595911	14.2857
LYTHRUM SALICARIA	216	1	0.58298	0.565526	0.462963
DIOSCOREA ZINGIBERENSIS	23	1	0.599738	0.595911	4.34783
CITRULLUS LANATUS	5283	1	0.585172	0.570654	0.0189286
LINUM USITATISSIMUM	4913	1	0.585172	0.570654	0.0203542
LEUCOJUM AESTIVUM	22	1	0.550008	0.565131	4.54545
QUERCUS RUBRA	66	1	0.581202	0.576548	1.51515
PETASITES JAPONICUS	4870	1	0.585172	0.570654	0.0205339
ILLIGERA LUZONENSIS	30	1	0.552545	0.576705	3.33333
OPUNTIA	4797	1	0.585172	0.570654	0.0208464
EYSENHARDTIA TEXANA	11	1	0.607866	0.57324	9.09091
CHUKRASIA TABULARIS	79	1	0.569824	0.559396	1.26582
PALIURUS RAMOSISSIMUS	29	1	0.573667	0.552263	3.44828
ZIZANIA AQUATICA	4869	1	0.585172	0.570654	0.0205381
NELUMBO	4712	1	0.585172	0.570654	0.0212224
CINNAMOMUM	4758	1	0.585172	0.570654	0.0210172
MORUS	4739	1	0.585172	0.570654	0.0211015
ISODON TENUIFOLIUS	35	1	0.599738	0.595911	2.85714
CAPSICUM ANNUUM VAR. ANNUUM	4830	1	0.585172	0.570654	0.0207039
COLCHICUM SZOVITSII SUBSP. BRACHYPHYLLUM	7	1	0.589332	0.556713	14.2857
LAGENARIA SICERARIA	4761	1	0.585172	0.570654	0.021004
FRAGARIA CHILOENSIS	49	1	0.579981	0.593627	2.04082
AGLAIA ELLIPTICA	57	1	0.551228	0.565939	1.75439
ACTINIDIA CHINENSIS	4836	1	0.585172	0.570654	0.0206782
CORYDALIS TERNATA	63	1	0.552545	0.576705	1.5873
VACCINIUM PARVIFOLIUM	4702	1	0.585172	0.570654	0.0212675
TRIGONELLA FOENUM-GRAECUM	4898	1	0.585172	0.570654	0.0204165
VERBENA OFFICINALIS	4767	1	0.585172	0.570654	0.0209776
ATALANTIA BUXIFOLIA	127	1	0.616907	0.587607	0.787402
ARTEMISIA LEUCODES	27	1	0.572408	0.572024	3.7037
RINOREA BENGALENSIS	7	1	0.599738	0.595911	14.2857
VINCA MINOR	65	1	0.597401	0.556018	1.53846
TROPAEOLUM MAJUS	36	1	0.563925	0.569075	2.77778
IPOMOEA BATATAS	4868	1	0.585172	0.570654	0.0205423
TSUGA DIVERSIFOLIA	20	1	0.591767	0.563367	5
CUCURBITA MOSCHATA	4786	1	0.585172	0.570654	0.0208943
CATHARANTHUS LANCEUS	11	1	0.659333	0.603571	9.09091
POUTERIA SAPOTA	4753	1	0.585172	0.570654	0.0210393
VITIS ROTUNDIFOLIA	4763	1	0.585172	0.570654	0.0209952
