# Supplementary material for: Discovering molecules and plants with potential activity against gastric cancer: an in silico ensemble-based modeling analysis
Source: Front Bioinform. 2025 Sep 30;5:1642039. doi: 10.3389/fbinf.2025.1642039 (PMC12518311; doi:10.3389/fbinf.2025.1642039)
Supplement: Supplementary file 3 [file DataSheet1.zip]

Archive with 4 entries (4 files):
- CHEMBL3308078_balanced.txt
- CHEMBL3307273_balanced.txt
- CHEMBL3307326_balanced.txt
- CHEMBL3307635_balanced.txt
